# Supplementary material for: Genome-resolved metaproteogenomic and nanosolid characterization of an inactive vent chimney densely colonized by enigmatic DPANN archaea
Source: ISME J. 2024 Nov 5;18(1):wrae207. doi: 10.1093/ismejo/wrae207 (PMC11537232; doi:10.1093/ismejo/wrae207)
Supplement: ISME_SupplementaryTables_wrae207 [file isme_supplementarytables_wrae207.xlsx]

## Sheet: TableS1
Supplementary Table 1. 16S rRNA gene amplicon read numbers of amplicon sequence variants (AVS) triplicated for two diffenrent DNA extracton methods. Seqences used to calculate taxonomic proportions in Fig. 3a are also indicated
	Chemical disruption				Physical disruption
ID	I	II	III		I	II	III		Total	Classification based on SILVA ver. 138	Accounted in Fig. 3
Idc_int_1	265	220	232		277	319	338		1651	Bacteria;Proteobacteria;Gammaproteobacteria;Nitrosococcales;Nitrosococcaceae;	Yes
Idc_int_2	237	216	260		276	307	332		1628	Bacteria;Proteobacteria;Gammaproteobacteria;Nitrosococcales;Nitrosococcaceae;	Yes
Idc_int_3	188	179	187		185	255	269		1263	Bacteria;Proteobacteria;Gammaproteobacteria;Nitrosococcales;Nitrosococcaceae;	Yes
Idc_int_4	255	161	265		192	205	182		1260	Archaea;Nanoarchaeota;Nanoarchaeia;Woesearchaeales;SCGC AAA011-D5;	Yes
Idc_int_5	226	149	206		184	211	222		1198	Bacteria;Proteobacteria;Gammaproteobacteria;Nitrosococcales;Nitrosococcaceae;	Yes
Idc_int_6	267	132	189		219	188	179		1174	Archaea;Nanoarchaeota;Nanoarchaeia;Woesearchaeales;SCGC AAA011-D5;	Yes
Idc_int_7	184	154	128		190	231	252		1139	Bacteria;Proteobacteria;Gammaproteobacteria;Nitrosococcales;Nitrosococcaceae;	Yes
Idc_int_8	73	57	64		64	93	84		435	Bacteria;Proteobacteria;Gammaproteobacteria;Nitrosococcales;Nitrosococcaceae;	Yes
Idc_int_9	0	75	0		0	0	0		75	Bacteria;Actinobacteriota;Actinobacteria;Propionibacteriales;Propionibacteriaceae;Cutibacterium;	No
Idc_int_10	45	0	55		42	77	116		335	Bacteria;Bacteroidota;Bacteroidia;Bacteroidetes VC2.1 Bac22;	No
Idc_int_11	55	0	44		49	78	92		318	Bacteria;Bacteroidota;Bacteroidia;Bacteroidetes VC2.1 Bac22;	No
Idc_int_12	0	0	0		0	0	0		0	Bacteria;Actinobacteriota;Actinobacteria;Propionibacteriales;Propionibacteriaceae;Cutibacterium;	No
Idc_int_13	0	0	30		75	90	73		268	Bacteria;Proteobacteria;Gammaproteobacteria;Acidithiobacillales;Acidithiobacillaceae;9M32;	Yes
Idc_int_14	29	0	46		123	0	65		263	Bacteria;Proteobacteria;Gammaproteobacteria;Acidithiobacillales;Acidithiobacillaceae;9M32;	No
Idc_int_15	0	0	0		0	0	0		0	Bacteria;Actinobacteriota;Actinobacteria;Propionibacteriales;Propionibacteriaceae;Cutibacterium;	No
Idc_int_16	16	0	50		101	0	65		232	Bacteria;Proteobacteria;Gammaproteobacteria;Acidithiobacillales;Acidithiobacillaceae;9M32;	No
Idc_int_17	110	0	105		0	0	0		215	Bacteria;Proteobacteria;Gammaproteobacteria;	No
Idc_int_18	28	81	22		28	24	23		206	Bacteria;Bacteroidota;Bacteroidia;Bacteroidetes VC2.1 Bac22;	No
Idc_int_19	0	0	0		102	0	92		194	Bacteria;Proteobacteria;Gammaproteobacteria;Xanthomonadales;Rhodanobacteraceae;	Yes
Idc_int_20	0	0	0		0	0	0		0	Bacteria;Actinobacteriota;Actinobacteria;Propionibacteriales;Propionibacteriaceae;Cutibacterium;	No
Idc_int_21	0	0	0		94	0	76		170	Archaea;Nanoarchaeota;Nanoarchaeia;Woesearchaeales;	No
Idc_int_22	0	0	0		89	0	78		167	Bacteria;Proteobacteria;Gammaproteobacteria;uncultured;	No
Idc_int_23	55	34	0		0	75	0		164	Bacteria;Proteobacteria;Gammaproteobacteria;Xanthomonadales;Rhodanobacteraceae;	Yes
Idc_int_24	0	0	45		71	0	43		159	Bacteria;Bacteroidota;Ignavibacteria;Ignavibacteriales;Ignavibacteriaceae;Ignavibacterium;	No
Idc_int_25	20	0	45		27	28	27		147	Bacteria;Bacteroidota;Bacteroidia;Bacteroidetes VC2.1 Bac22;	No
Idc_int_26	0	0	0		51	50	45		146	Bacteria;	No
Idc_int_27	0	0	63		35	0	37		135	Bacteria;Proteobacteria;Gammaproteobacteria;Nitrosococcales;Nitrosococcaceae;	No
Idc_int_28	0	132	0		0	0	0		132	Bacteria;Proteobacteria;Gammaproteobacteria;Thiotrichales;Thiotrichaceae;uncultured;	No
Idc_int_29	0	0	0		63	65	0		128	Bacteria;Desulfobacterota;Desulfuromonadia;PB19;	Yes
Idc_int_30	0	0	0		0	126	0		126	Bacteria;Proteobacteria;Gammaproteobacteria;uncultured;	No
Idc_int_31	0	0	0		0	0	0		0	Bacteria;Cyanobacteria;Cyanobacteriia;Chloroplast;	No
Idc_int_32	0	0	0		0	0	0		0	Bacteria;Actinobacteriota;Actinobacteria;Propionibacteriales;Propionibacteriaceae;Cutibacterium;	No
Idc_int_33	0	0	0		0	0	0		0	Bacteria;Actinobacteriota;Actinobacteria;Propionibacteriales;Propionibacteriaceae;Cutibacterium;	No
Idc_int_34	87	0	0		28	0	0		115	Archaea;Nanoarchaeota;Nanoarchaeia;Woesearchaeales;SCGC AAA011-D5;	No
Idc_int_35	67	0	0		0	45	0		112	Bacteria;Proteobacteria;Gammaproteobacteria;Ectothiorhodospirales;Thioalkalispiraceae;Thiohalophilus;	No
Idc_int_36	111	0	0		0	0	0		111	Bacteria;Bacteroidota;Ignavibacteria;Ignavibacteriales;Ignavibacteriaceae;Ignavibacterium;	No
Idc_int_37	102	0	0		0	0	0		102	Bacteria;Bacteroidota;Ignavibacteria;Ignavibacteriales;Melioribacteraceae;	Yes
Idc_int_38	0	0	100		0	0	0		100	Archaea;Nanoarchaeota;Nanoarchaeia;Woesearchaeales;	No
Idc_int_39	0	0	0		0	0	0		0	Bacteria;Actinobacteriota;Actinobacteria;Propionibacteriales;Propionibacteriaceae;Cutibacterium;	No
Idc_int_40	0	96	0		0	0	0		96	Archaea;Nanoarchaeota;Nanoarchaeia;Woesearchaeales;	No
Idc_int_41	0	89	0		0	0	0		89	Bacteria;Cyanobacteria;Cyanobacteriia;Cyanobacteriales;Nostocaceae;Calothrix PCC-6303;	No
Idc_int_42	0	89	0		0	0	0		89	Archaea;Nanoarchaeota;Nanoarchaeia;Woesearchaeales;	No
Idc_int_43	35	0	51		0	0	0		86	Bacteria;Proteobacteria;Gammaproteobacteria;Enterobacterales;	No
Idc_int_44	0	86	0		0	0	0		86	Bacteria;Proteobacteria;Alphaproteobacteria;Rhizobiales;Rhizobiaceae;	No
Idc_int_45	85	0	0		0	0	0		85	Bacteria;Verrucomicrobiota;Chlamydiae;LD1-PA32;	No
Idc_int_46	0	0	0		0	0	85		85	Bacteria;Verrucomicrobiota;Chlamydiae;LD1-PA32;	No
Idc_int_47	0	0	0		0	0	0		0	Bacteria;Bacteroidota;Bacteroidia;Cytophagales;Hymenobacteraceae;Hymenobacter;	No
Idc_int_48	0	0	0		0	0	0		0	Bacteria;Proteobacteria;Gammaproteobacteria;uncultured;	No
Idc_int_49	81	0	0		0	0	0		81	Bacteria;Proteobacteria;Gammaproteobacteria;Pseudomonadales;Pseudomonadaceae;Pseudomonas;	No
Idc_int_50	0	0	80		0	0	0		80	Bacteria;Verrucomicrobiota;Chlamydiae;LD1-PA32;	No
Idc_int_51	0	0	0		0	78	0		78	Bacteria;Proteobacteria;Gammaproteobacteria;Pseudomonadales;Moraxellaceae;Acinetobacter;	No
Idc_int_52	0	0	0		0	46	32		78	Bacteria;Proteobacteria;Gammaproteobacteria;Acidithiobacillales;Acidithiobacillaceae;9M32;	No
Idc_int_53	0	78	0		0	0	0		78	Bacteria;Proteobacteria;Gammaproteobacteria;	No
Idc_int_54	0	8	0		0	35	34		77	Bacteria;Proteobacteria;Gammaproteobacteria;	No
Idc_int_55	0	76	0		0	0	0		76	Bacteria;Proteobacteria;Alphaproteobacteria;	No
Idc_int_56	0	76	0		0	0	0		76	Bacteria;Proteobacteria;Alphaproteobacteria;	No
Idc_int_57	74	0	0		0	0	0		74	Bacteria;Proteobacteria;Gammaproteobacteria;Acidithiobacillales;Acidithiobacillaceae;9M32;	No
Idc_int_58	74	0	0		0	0	0		74	Bacteria;Bacteroidota;Bacteroidia;Bacteroidetes VC2.1 Bac22;	No
Idc_int_59	37	0	0		0	35	0		72	Archaea;Nanoarchaeota;Nanoarchaeia;Woesearchaeales;	No
Idc_int_60	0	71	0		0	0	0		71	Bacteria;Proteobacteria;Gammaproteobacteria;Enterobacterales;Pasteurellaceae;Haemophilus;	No
Idc_int_61	0	0	0		0	70	0		70	Archaea;Nanoarchaeota;Nanoarchaeia;Woesearchaeales;	No
Idc_int_62	0	0	0		0	0	69		69	Bacteria;Bacteroidota;Ignavibacteria;Ignavibacteriales;Melioribacteraceae;	Yes
Idc_int_63	0	0	0		0	0	0		0	Bacteria;Proteobacteria;Alphaproteobacteria;Sphingomonadales;Sphingomonadaceae;Novosphingobium;	No
Idc_int_64	0	0	0		0	0	67		67	Bacteria;Bacteroidota;Ignavibacteria;Ignavibacteriales;Ignavibacteriaceae;Ignavibacterium;	No
Idc_int_65	0	0	66		0	0	0		66	Archaea;Hydrothermarchaeota;Hydrothermarchaeia;Hydrothermarchaeales;	Yes
Idc_int_66	65	0	0		0	0	0		65	Archaea;Nanoarchaeota;Nanoarchaeia;Woesearchaeales;	No
Idc_int_67	0	65	0		0	0	0		65	Bacteria;Bacteroidota;Ignavibacteria;Ignavibacteriales;Ignavibacteriaceae;Ignavibacterium;	No
Idc_int_68	0	0	0		65	0	0		65	Bacteria;Proteobacteria;Alphaproteobacteria;Sphingomonadales;Sphingomonadaceae;Sphingomonas;	No
Idc_int_69	0	0	0		0	0	0		0	Bacteria;Firmicutes;Bacilli;Staphylococcales;Staphylococcaceae;Staphylococcus;	No
Idc_int_70	0	0	0		0	0	0		0	Bacteria;Proteobacteria;Gammaproteobacteria;Nitrosococcales;Nitrosococcaceae;	No
Idc_int_71	0	0	64		0	0	0		64	Bacteria;Patescibacteria;Parcubacteria;	No
Idc_int_72	0	64	0		0	0	0		64	Bacteria;Deinococcota;Deinococci;Thermales;Thermaceae;	No
Idc_int_73	0	64	0		0	0	0		64	Bacteria;Verrucomicrobiota;Chlamydiae;LD1-PA32;	No
Idc_int_74	0	0	0		0	0	0		0	Bacteria;Proteobacteria;Gammaproteobacteria;Nitrosococcales;Nitrosococcaceae;	No
Idc_int_75	0	64	0		0	0	0		64	Bacteria;Proteobacteria;Alphaproteobacteria;Sphingomonadales;Sphingomonadaceae;Sphingobium;	No
Idc_int_76	0	0	0		0	63	0		63	Bacteria;Bacteroidota;Ignavibacteria;Ignavibacteriales;Ignavibacteriaceae;Ignavibacterium;	No
Idc_int_77	0	0	0		0	0	63		63	Bacteria;Proteobacteria;Gammaproteobacteria;Nitrosococcales;Nitrosococcaceae;	No
Idc_int_78	0	61	0		0	0	0		61	Bacteria;Planctomycetota;Planctomycetes;Pirellulales;Pirellulaceae;Rhodopirellula;	No
Idc_int_79	0	60	0		0	0	0		60	Bacteria;Proteobacteria;Alphaproteobacteria;Kiloniellales;Kiloniellaceae;uncultured;	No
Idc_int_80	59	0	0		0	0	0		59	Bacteria;Desulfobacterota;Desulfuromonadia;PB19;	Yes
Idc_int_81	0	59	0		0	0	0		59	Bacteria;Proteobacteria;Alphaproteobacteria;Rickettsiales;Mitochondria;	No
Idc_int_82	0	0	58		0	0	0		58	Bacteria;Proteobacteria;Gammaproteobacteria;uncultured;	No
Idc_int_83	0	0	0		57	0	0		57	Bacteria;Verrucomicrobiota;Chlamydiae;LD1-PA32;	No
Idc_int_84	0	0	0		55	0	0		55	Bacteria;Proteobacteria;Gammaproteobacteria;Ectothiorhodospirales;Thioalkalispiraceae;Thiohalophilus;	No
Idc_int_85	0	0	0		0	54	0		54	Bacteria;Proteobacteria;Gammaproteobacteria;Pseudomonadales;KI89A clade;	No
Idc_int_86	0	54	0		0	0	0		54	Bacteria;Proteobacteria;Gammaproteobacteria;Nitrosococcales;Nitrosococcaceae;	No
Idc_int_87	0	0	0		0	53	0		53	Bacteria;Bacteroidota;Ignavibacteria;Ignavibacteriales;Melioribacteraceae;	Yes
Idc_int_88	51	0	0		0	0	0		51	Bacteria;Proteobacteria;Zetaproteobacteria;Mariprofundales;Mariprofundaceae;Mariprofundus;	No
Idc_int_89	0	0	49		0	0	0		49	Bacteria;Proteobacteria;Gammaproteobacteria;Xanthomonadales;Rhodanobacteraceae;	Yes
Idc_int_90	0	0	0		0	0	47		47	Bacteria;Proteobacteria;Gammaproteobacteria;Ectothiorhodospirales;Thioalkalispiraceae;Thiohalophilus;	No
Idc_int_91	0	0	0		45	0	0		45	Bacteria;Bacteroidota;Ignavibacteria;Ignavibacteriales;Melioribacteraceae;	Yes
Idc_int_92	0	43	0		0	0	0		43	Bacteria;Bacteroidota;Bacteroidia;Flavobacteriales;Cryomorphaceae;Vicingus;	No
Idc_int_93	0	0	0		0	43	0		43	Bacteria;Proteobacteria;Gammaproteobacteria;	No
Idc_int_94	41	0	0		0	0	0		41	Archaea;Nanoarchaeota;Nanoarchaeia;Woesearchaeales;SCGC AAA011-D5;	No
Idc_int_95	0	0	0		0	0	0		0	Bacteria;Proteobacteria;Gammaproteobacteria;Ectothiorhodospirales;Ectothiorhodospiraceae;Thiogranum;	No
Idc_int_96	0	0	0		0	0	0		0	Bacteria;Proteobacteria;Alphaproteobacteria;Rhizobiales;Rhizobiaceae;Phyllobacterium;	No
Idc_int_97	0	40	0		0	0	0		40	Bacteria;Proteobacteria;Alphaproteobacteria;Rhizobiales;Rhizobiaceae;Phyllobacterium;	No
Idc_int_98	39	0	0		0	0	0		39	Bacteria;Proteobacteria;Gammaproteobacteria;Acidithiobacillales;Acidithiobacillaceae;9M32;	Yes
Idc_int_99	0	39	0		0	0	0		39	Bacteria;Proteobacteria;Alphaproteobacteria;Defluviicoccales;uncultured;	No
Idc_int_100	0	0	0		0	0	38		38	Bacteria;Proteobacteria;Gammaproteobacteria;Nitrosococcales;Nitrosococcaceae;	No
Idc_int_101	38	0	0		0	0	0		38	Archaea;Nanoarchaeota;Nanoarchaeia;Woesearchaeales;SCGC AAA011-D5;	No
Idc_int_102	36	0	0		0	0	0		36	Bacteria;Bacteroidota;Ignavibacteria;Ignavibacteriales;	No
Idc_int_103	36	0	0		0	0	0		36	Bacteria;Patescibacteria;Gracilibacteria;	No
Idc_int_104	0	0	0		0	36	0		36	Bacteria;Proteobacteria;Gammaproteobacteria;Nitrosococcales;Nitrosococcaceae;	No
Idc_int_105	0	0	0		35	0	0		35	Archaea;Nanoarchaeota;Nanoarchaeia;Woesearchaeales;	No
Idc_int_106	0	0	0		0	32	0		32	Bacteria;Proteobacteria;Gammaproteobacteria;Xanthomonadales;Rhodanobacteraceae;	Yes
Idc_int_107	0	0	0		0	0	32		32	Bacteria;Proteobacteria;Alphaproteobacteria;	No
Idc_int_108	0	0	31		0	0	0		31	Bacteria;Bacteroidota;Bacteroidia;Flavobacteriales;Cryomorphaceae;Vicingus;	No
Idc_int_109	31	0	0		0	0	0		31	Bacteria;Proteobacteria;Gammaproteobacteria;Acidithiobacillales;Acidithiobacillaceae;9M32;	No
Idc_int_110	30	0	0		0	0	0		30	Bacteria;Proteobacteria;Alphaproteobacteria;	No
Idc_int_111	0	0	29		0	0	0		29	Bacteria;Planctomycetota;Phycisphaerae;Phycisphaerales;Phycisphaeraceae;	No
Idc_int_112	29	0	0		0	0	0		29	Archaea;Nanoarchaeota;Nanoarchaeia;Woesearchaeales;	No
Idc_int_113	28	0	0		0	0	0		28	Bacteria;Proteobacteria;Alphaproteobacteria;Rhizobiales;	No
Idc_int_114	0	0	0		0	0	28		28	Archaea;Nanoarchaeota;Nanoarchaeia;Woesearchaeales;SCGC AAA011-D5;	No
Idc_int_115	28	0	0		0	0	0		28	Bacteria;Deinococcota;Deinococci;Thermales;Thermaceae;	No
Idc_int_116	27	0	0		0	0	0		27	Bacteria;Proteobacteria;Gammaproteobacteria;Ectothiorhodospirales;Ectothiorhodospiraceae;Thiogranum;	No
Idc_int_117	0	0	0		0	0	27		27	Bacteria;Proteobacteria;Gammaproteobacteria;Nitrosococcales;Nitrosococcaceae;	No
Idc_int_118	0	0	0		27	0	0		27	Bacteria;Proteobacteria;Gammaproteobacteria;Nitrosococcales;Nitrosococcaceae;	No
Idc_int_119	0	0	27		0	0	0		27	Bacteria;Planctomycetota;Phycisphaerae;Phycisphaerales;Phycisphaeraceae;	No
Idc_int_120	27	0	0		0	0	0		27	Bacteria;Desulfobacterota;Desulfuromonadia;PB19;	Yes
Idc_int_121	0	0	26		0	0	0		26	Bacteria;Proteobacteria;Zetaproteobacteria;Mariprofundales;Mariprofundaceae;Mariprofundus;	No
Idc_int_122	0	0	0		0	25	0		25	Archaea;Nanoarchaeota;Nanoarchaeia;Woesearchaeales;SCGC AAA011-D5;	No
Idc_int_123	0	0	0		0	25	0		25	Bacteria;Deinococcota;Deinococci;Thermales;Thermaceae;	No
Idc_int_124	0	0	0		23	0	0		23	Archaea;Nanoarchaeota;Nanoarchaeia;Woesearchaeales;SCGC AAA011-D5;	No
Idc_int_125	0	0	0		0	0	23		23	Archaea;Nanoarchaeota;Nanoarchaeia;Woesearchaeales;	No
Idc_int_126	0	0	0		22	0	0		22	Bacteria;Bacteroidota;Bacteroidia;Bacteroidetes VC2.1 Bac22;	No
Idc_int_127	0	0	0		22	0	0		22	Bacteria;Bacteroidota;Ignavibacteria;Ignavibacteriales;	No
Idc_int_128	0	0	0		0	0	21		21	Bacteria;Proteobacteria;Alphaproteobacteria;	No
Idc_int_129	21	0	0		0	0	0		21	Bacteria;Bacteroidota;Ignavibacteria;Ignavibacteriales;	No
Idc_int_130	0	0	0		20	0	0		20	Bacteria;Proteobacteria;Gammaproteobacteria;Ectothiorhodospirales;Thioalkalispiraceae;Thiohalophilus;	No
Idc_int_131	0	0	0		0	0	20		20	Bacteria;Deinococcota;Deinococci;Thermales;Thermaceae;	No
Idc_int_132	0	0	20		0	0	0		20	Bacteria;Proteobacteria;Zetaproteobacteria;Mariprofundales;Mariprofundaceae;Mariprofundus;	No
Idc_int_133	0	0	0		0	0	20		20	Bacteria;Planctomycetota;Phycisphaerae;Phycisphaerales;Phycisphaeraceae;uncultured;	No
Idc_int_134	0	0	0		0	19	0		19	Bacteria;Proteobacteria;Gammaproteobacteria;	No
Idc_int_135	0	19	0		0	0	0		19	Archaea;Nanoarchaeota;Nanoarchaeia;Woesearchaeales;	No
Idc_int_136	0	0	19		0	0	0		19	Bacteria;Desulfobacterota;Desulfuromonadia;PB19;	Yes
Idc_int_137	0	0	0		0	19	0		19	Bacteria;Proteobacteria;Gammaproteobacteria;	No
Idc_int_138	0	0	0		0	0	19		19	Bacteria;Proteobacteria;Gammaproteobacteria;	No
Idc_int_139	0	0	0		19	0	0		19	Archaea;Nanoarchaeota;Nanoarchaeia;Woesearchaeales;SCGC AAA011-D5;	No
Idc_int_140	0	0	0		19	0	0		19	Bacteria;Planctomycetota;Phycisphaerae;Phycisphaerales;Phycisphaeraceae;	No
Idc_int_141	19	0	0		0	0	0		19	Bacteria;Planctomycetota;Phycisphaerae;Phycisphaerales;Phycisphaeraceae;	No
Idc_int_142	0	0	0		0	18	0		18	Bacteria;Proteobacteria;Alphaproteobacteria;Rhizobiales;	No
Idc_int_143	0	0	0		0	18	0		18	Bacteria;Proteobacteria;Gammaproteobacteria;	No
Idc_int_144	18	0	0		0	0	0		18	Bacteria;Proteobacteria;Gammaproteobacteria;Nitrosococcales;Nitrosococcaceae;	No
Idc_int_145	0	0	18		0	0	0		18	Bacteria;Planctomycetota;Phycisphaerae;Phycisphaerales;Phycisphaeraceae;uncultured;	No
Idc_int_146	0	0	17		0	0	0		17	Bacteria;Planctomycetota;Phycisphaerae;Phycisphaerales;Phycisphaeraceae;uncultured;	No
Idc_int_147	0	0	0		17	0	0		17	Bacteria;Bacteroidota;Ignavibacteria;Ignavibacteriales;Melioribacteraceae;IheB3-7;	No
Idc_int_148	0	0	0		6	0	11		17	Bacteria;Bacteroidota;Bacteroidia;Bacteroidetes VC2.1 Bac22;	No
Idc_int_149	17	0	0		0	0	0		17	Bacteria;Bacteroidota;Bacteroidia;Bacteroidetes VC2.1 Bac22;	No
Idc_int_150	16	0	0		0	0	0		16	Bacteria;Bacteroidota;Bacteroidia;Flavobacteriales;Flavobacteriaceae;Maritimimonas;	No
Idc_int_151	0	16	0		0	0	0		16	Bacteria;Proteobacteria;Gammaproteobacteria;	No
Idc_int_152	0	0	0		16	0	0		16	Bacteria;Proteobacteria;Zetaproteobacteria;Mariprofundales;Mariprofundaceae;Mariprofundus;	No
Idc_int_153	15	0	0		0	0	0		15	Archaea;Hydrothermarchaeota;Hydrothermarchaeia;Hydrothermarchaeales;	Yes
Idc_int_154	0	0	0		0	15	0		15	Bacteria;Proteobacteria;Alphaproteobacteria;Rhizobiales;	No
Idc_int_155	0	0	0		0	0	15		15	Bacteria;Proteobacteria;Alphaproteobacteria;	No
Idc_int_156	0	0	0		15	0	0		15	Bacteria;Bacteroidota;Bacteroidia;Bacteroidetes VC2.1 Bac22;	No
Idc_int_157	0	0	0		15	0	0		15	Bacteria;Proteobacteria;Gammaproteobacteria;	No
Idc_int_158	0	0	15		0	0	0		15	Bacteria;Proteobacteria;Gammaproteobacteria;Acidithiobacillales;Acidithiobacillaceae;9M32;	No
Idc_int_159	14	0	0		0	0	0		14	Bacteria;Cyanobacteria;Cyanobacteriia;Chloroplast;	No
Idc_int_160	14	0	0		0	0	0		14	Bacteria;Proteobacteria;Alphaproteobacteria;Rhizobiales;	No
Idc_int_161	0	0	14		0	0	0		14	Bacteria;Proteobacteria;Alphaproteobacteria;	No
Idc_int_162	13	0	0		0	0	0		13	Bacteria;Proteobacteria;Alphaproteobacteria;Kiloniellales;Kiloniellaceae;uncultured;	No
Idc_int_163	13	0	0		0	0	0		13	Archaea;Nanoarchaeota;Nanoarchaeia;Woesearchaeales;	No
Idc_int_164	0	0	0		13	0	0		13	Bacteria;Nitrospirota;Thermodesulfovibrionia;uncultured;	No
Idc_int_165	0	13	0		0	0	0		13	Bacteria;Patescibacteria;Parcubacteria;	No
Idc_int_166	13	0	0		0	0	0		13	Bacteria;Proteobacteria;Gammaproteobacteria;	No
Idc_int_167	0	0	0		0	13	0		13	Bacteria;Proteobacteria;Gammaproteobacteria;Xanthomonadales;	Yes
Idc_int_168	0	0	0		0	0	12		12	Bacteria;Proteobacteria;Alphaproteobacteria;Rhodobacterales;Rhodobacteraceae;	No
Idc_int_169	0	0	0		12	0	0		12	Bacteria;Proteobacteria;Gammaproteobacteria;	No
Idc_int_170	0	0	12		0	0	0		12	Bacteria;Proteobacteria;Gammaproteobacteria;	No
Idc_int_171	0	0	0		0	12	0		12	Archaea;Nanoarchaeota;Nanoarchaeia;Woesearchaeales;	No
Idc_int_172	12	0	0		0	0	0		12	Bacteria;Proteobacteria;Gammaproteobacteria;Nitrosococcales;Nitrosococcaceae;	No
Idc_int_173	0	0	12		0	0	0		12	Archaea;Nanoarchaeota;Nanoarchaeia;Woesearchaeales;	No
Idc_int_174	0	0	0		0	0	12		12	Bacteria;Proteobacteria;Gammaproteobacteria;	No
Idc_int_175	11	0	0		0	0	0		11	Bacteria;Gemmatimonadota;Gemmatimonadetes;Gemmatimonadales;Gemmatimonadaceae;uncultured;	No
Idc_int_176	0	0	0		0	11	0		11	Bacteria;Nitrospirota;BMS9AB35;	No
Idc_int_177	0	0	0		0	0	11		11	Bacteria;	No
Idc_int_178	11	0	0		0	0	0		11	Archaea;Halobacterota;Methanomicrobia;Methanomicrobiales;Methanoregulaceae;Methanoregula;	No
Idc_int_179	0	0	0		0	0	11		11	Bacteria;Proteobacteria;Alphaproteobacteria;	No
Idc_int_180	0	0	0		0	0	11		11	Bacteria;Proteobacteria;Gammaproteobacteria;Pseudomonadales;Pseudomonadaceae;Pseudomonas;	No
Idc_int_181	11	0	0		0	0	0		11	Bacteria;Proteobacteria;Alphaproteobacteria;Rhizobiales;	No
Idc_int_182	11	0	0		0	0	0		11	Bacteria;Bacteroidota;Ignavibacteria;Ignavibacteriales;	No
Idc_int_183	0	0	11		0	0	0		11	Bacteria;Bacteroidota;Bacteroidia;Bacteroidetes VC2.1 Bac22;	No
Idc_int_184	0	0	0		11	0	0		11	Bacteria;Proteobacteria;Alphaproteobacteria;Rhizobiales;	No
Idc_int_185	0	0	0		0	0	11		11	Bacteria;Proteobacteria;Gammaproteobacteria;Nitrosococcales;Nitrosococcaceae;	No
Idc_int_186	0	0	0		0	0	11		11	Bacteria;Proteobacteria;Gammaproteobacteria;	No
Idc_int_187	0	0	0		0	0	0		0	Bacteria;Desulfobacterota;	No
Idc_int_188	0	0	0		0	0	10		10	Bacteria;Desulfobacterota;Desulfobulbia;Desulfobulbales;Desulfobulbaceae;uncultured;	No
Idc_int_189	0	0	0		10	0	0		10	Bacteria;Proteobacteria;Gammaproteobacteria;	No
Idc_int_190	0	0	0		10	0	0		10	Bacteria;Patescibacteria;Parcubacteria;Candidatus Kaiserbacteria;	No
Idc_int_191	0	0	0		0	0	10		10	Bacteria;Proteobacteria;Gammaproteobacteria;Pseudomonadales;Pseudomonadaceae;Pseudomonas;	No
Idc_int_192	0	0	0		0	0	0		0	Bacteria;Bacteroidota;Bacteroidia;Bacteroidetes VC2.1 Bac22;	No
Idc_int_193	0	0	0		0	10	0		10	Bacteria;Acidobacteriota;Acidobacteriae;	No
Idc_int_194	10	0	0		0	0	0		10	Bacteria;Proteobacteria;Gammaproteobacteria;	No
Idc_int_195	0	0	10		0	0	0		10	Bacteria;Bacteroidota;Ignavibacteria;Ignavibacteriales;Melioribacteraceae;	Yes
Idc_int_196	0	0	0		10	0	0		10	Bacteria;Bacteroidota;Bacteroidia;Bacteroidetes VC2.1 Bac22;	No
Idc_int_197	0	10	0		0	0	0		10	Bacteria;Proteobacteria;Gammaproteobacteria;	No
Idc_int_198	0	0	0		0	10	0		10	Bacteria;Bacteroidota;Ignavibacteria;Ignavibacteriales;	No
Idc_int_199	0	0	0		0	0	0		0	Bacteria;Acidobacteriota;Acidobacteriae;	No
Idc_int_200	9	0	0		0	0	0		9	Archaea;Micrarchaeota;Micrarchaeia;Micrarchaeales;	No
Idc_int_201	0	0	0		0	0	9		9	Bacteria;Proteobacteria;Alphaproteobacteria;	No
Idc_int_202	0	0	9		0	0	0		9	Bacteria;Proteobacteria;Gammaproteobacteria;Pseudomonadales;KI89A clade;	No
Idc_int_203	0	0	0		9	0	0		9	Bacteria;Proteobacteria;Gammaproteobacteria;	No
Idc_int_204	0	0	0		9	0	0		9	Bacteria;Proteobacteria;Alphaproteobacteria;Sphingomonadales;Sphingomonadaceae;Sphingomonas;	No
Idc_int_205	9	0	0		0	0	0		9	Bacteria;Proteobacteria;Gammaproteobacteria;	No
Idc_int_206	0	0	0		0	9	0		9	Bacteria;Proteobacteria;Gammaproteobacteria;Nitrosococcales;Nitrosococcaceae;	No
Idc_int_207	0	0	0		0	0	0		0	Bacteria;Proteobacteria;Alphaproteobacteria;Sphingomonadales;Sphingomonadaceae;	No
Idc_int_208	0	9	0		0	0	0		9	Bacteria;Actinobacteriota;Acidimicrobiia;Microtrichales;Microtrichaceae;Sva0996 marine group;	No
Idc_int_209	0	9	0		0	0	0		9	Bacteria;Bacteroidota;Bacteroidia;Bacteroidetes VC2.1 Bac22;	No
Idc_int_210	0	9	0		0	0	0		9	Bacteria;Proteobacteria;Gammaproteobacteria;	No
Idc_int_211	9	0	0		0	0	0		9	Bacteria;Proteobacteria;Alphaproteobacteria;Rhizobiales;Devosiaceae;	No
Idc_int_212	0	0	0		9	0	0		9	Bacteria;Proteobacteria;Gammaproteobacteria;Nitrosococcales;Nitrosococcaceae;	No
Idc_int_213	0	0	0		8	0	0		8	Bacteria;Proteobacteria;Gammaproteobacteria;	No
Idc_int_214	0	0	0		8	0	0		8	Bacteria;Proteobacteria;Gammaproteobacteria;Pseudomonadales;Pseudomonadaceae;Pseudomonas;	No
Idc_int_215	0	0	0		8	0	0		8	Bacteria;Proteobacteria;Gammaproteobacteria;	No
Idc_int_216	0	0	8		0	0	0		8	Bacteria;Proteobacteria;Gammaproteobacteria;	No
Idc_int_217	0	0	8		0	0	0		8	Bacteria;Proteobacteria;Gammaproteobacteria;	No
Idc_int_218	0	0	0		0	0	8		8	Bacteria;Planctomycetota;Phycisphaerae;Phycisphaerales;Phycisphaeraceae;uncultured;	No
Idc_int_219	0	0	8		0	0	0		8	Bacteria;Proteobacteria;Gammaproteobacteria;	No
Idc_int_220	0	0	0		0	8	0		8	Bacteria;Proteobacteria;	No
Idc_int_221	0	0	0		0	0	8		8	Bacteria;Proteobacteria;Alphaproteobacteria;Sphingomonadales;Sphingomonadaceae;	No
Idc_int_222	0	0	8		0	0	0		8	Bacteria;Bacteroidota;Ignavibacteria;Ignavibacteriales;	No
Idc_int_223	0	0	8		0	0	0		8	Archaea;Nanoarchaeota;Nanoarchaeia;Woesearchaeales;SCGC AAA011-D5;	No
Idc_int_224	0	0	0		0	0	0		0	Archaea;Nanoarchaeota;Nanoarchaeia;Woesearchaeales;	No
Idc_int_225	0	8	0		0	0	0		8	Bacteria;Acidobacteriota;Acidobacteriae;PAUC26f;	No
Idc_int_226	8	0	0		0	0	0		8	Bacteria;Proteobacteria;Gammaproteobacteria;Acidithiobacillales;Acidithiobacillaceae;9M32;	No
Idc_int_227	8	0	0		0	0	0		8	Bacteria;Bacteroidota;Bacteroidia;Cytophagales;Cyclobacteriaceae;uncultured;	No
Idc_int_228	7	0	0		0	0	0		7	Bacteria;Bacteroidota;Bacteroidia;Bacteroidetes VC2.1 Bac22;	No
Idc_int_229	0	0	7		0	0	0		7	Bacteria;Bacteroidota;Bacteroidia;Bacteroidetes VC2.1 Bac22;	No
Idc_int_230	0	0	0		7	0	0		7	Bacteria;Proteobacteria;Gammaproteobacteria;	No
Idc_int_231	0	0	0		0	0	0		0	Bacteria;Proteobacteria;Alphaproteobacteria;Rhodobacterales;Rhodobacteraceae;	No
Idc_int_232	0	0	7		0	0	0		7	Archaea;	No
Idc_int_233	7	0	0		0	0	0		7	Bacteria;Actinobacteriota;Acidimicrobiia;Microtrichales;Microtrichaceae;Sva0996 marine group;	No
Idc_int_234	7	0	0		0	0	0		7	Bacteria;Proteobacteria;Gammaproteobacteria;EV818SWSAP88;	No
Idc_int_235	0	0	0		0	0	7		7	Bacteria;Proteobacteria;Gammaproteobacteria;Thiotrichales;Thiotrichaceae;uncultured;	No
Idc_int_236	7	0	0		0	0	0		7	Bacteria;Proteobacteria;Gammaproteobacteria;Pseudomonadales;Moraxellaceae;Acinetobacter;	No
Idc_int_237	0	0	0		0	0	7		7	Bacteria;Proteobacteria;Gammaproteobacteria;	No
Idc_int_238	0	0	0		0	0	7		7	Archaea;Nanoarchaeota;Nanoarchaeia;Woesearchaeales;	No
Idc_int_239	0	0	7		0	0	0		7	Bacteria;Planctomycetota;Phycisphaerae;Phycisphaerales;Phycisphaeraceae;	No
Idc_int_240	7	0	0		0	0	0		7	Bacteria;	No
Idc_int_241	7	0	0		0	0	0		7	Bacteria;Proteobacteria;Gammaproteobacteria;Acidithiobacillales;Acidithiobacillaceae;9M32;	No
Idc_int_242	0	0	0		0	0	7		7	Bacteria;Proteobacteria;Gammaproteobacteria;	No
Idc_int_243	0	0	0		0	7	0		7	Bacteria;Proteobacteria;Gammaproteobacteria;Nitrosococcales;Nitrosococcaceae;	No
Idc_int_244	0	0	0		0	0	7		7	Bacteria;Proteobacteria;Gammaproteobacteria;Ectothiorhodospirales;Thioalkalispiraceae;Thiohalophilus;	No
Idc_int_245	0	7	0		0	0	0		7	Bacteria;Chloroflexi;Dehalococcoidia;SAR202 clade;	No
Idc_int_246	7	0	0		0	0	0		7	Bacteria;Proteobacteria;Gammaproteobacteria;	No
Idc_int_247	0	7	0		0	0	0		7	Bacteria;Bacteroidota;Bacteroidia;Bacteroidetes VC2.1 Bac22;	No
Idc_int_248	7	0	0		0	0	0		7	Bacteria;Bacteroidota;Bacteroidia;Bacteroidetes VC2.1 Bac22;	No
Idc_int_249	0	0	0		0	6	0		6	Bacteria;Proteobacteria;Gammaproteobacteria;	No
Idc_int_250	0	0	0		0	6	0		6	Bacteria;Verrucomicrobiota;Omnitrophia;Omnitrophales;	No
Idc_int_251	6	0	0		0	0	0		6	Bacteria;Proteobacteria;	No
Idc_int_252	0	0	0		6	0	0		6	Bacteria;Planctomycetota;Planctomycetes;Pirellulales;Pirellulaceae;Pir4 lineage;	No
Idc_int_253	0	0	0		0	6	0		6	Bacteria;Bacteroidota;Bacteroidia;Flavobacteriales;NS7 marine group;	No
Idc_int_254	0	0	0		0	0	6		6	Bacteria;Proteobacteria;Gammaproteobacteria;	No
Idc_int_255	0	0	0		6	0	0		6	Bacteria;Bacteroidota;Bacteroidia;Cytophagales;Hymenobacteraceae;Hymenobacter;	No
Idc_int_256	0	0	0		6	0	0		6	Bacteria;	No
Idc_int_257	0	0	0		0	0	0		0	Bacteria;Proteobacteria;Alphaproteobacteria;	No
Idc_int_258	6	0	0		0	0	0		6	Bacteria;Proteobacteria;Gammaproteobacteria;Acidithiobacillales;Acidithiobacillaceae;9M32;	No
Idc_int_259	0	0	0		0	6	0		6	Bacteria;Desulfobacterota;	No
Idc_int_260	0	0	0		6	0	0		6	Bacteria;Bacteroidota;Bacteroidia;Bacteroidetes VC2.1 Bac22;	No
Idc_int_261	0	0	0		0	0	0		0	Bacteria;Proteobacteria;Gammaproteobacteria;	No
Idc_int_262	6	0	0		0	0	0		6	Bacteria;Bacteroidota;Bacteroidia;Bacteroidetes VC2.1 Bac22;	No
Idc_int_263	0	0	0		6	0	0		6	Bacteria;Proteobacteria;Gammaproteobacteria;	No
Idc_int_264	6	0	0		0	0	0		6	Archaea;Nanoarchaeota;Nanoarchaeia;Woesearchaeales;	No
Idc_int_265	0	0	0		6	0	0		6	Bacteria;Bacteroidota;Ignavibacteria;Ignavibacteriales;Ignavibacteriaceae;Ignavibacterium;	No
Idc_int_266	0	0	0		0	0	6		6	Bacteria;Bacteroidota;Ignavibacteria;Ignavibacteriales;	No
Idc_int_267	0	0	6		0	0	0		6	Bacteria;Verrucomicrobiota;Chlamydiae;LD1-PA32;	No
Idc_int_268	6	0	0		0	0	0		6	Bacteria;Proteobacteria;Gammaproteobacteria;Ectothiorhodospirales;Ectothiorhodospiraceae;Thiogranum;	No
Idc_int_269	0	0	0		0	0	6		6	Bacteria;Proteobacteria;Gammaproteobacteria;	No
Idc_int_270	0	0	5		0	0	0		5	Bacteria;Dependentiae;Babeliae;Babeliales;	No
Idc_int_271	0	0	0		0	5	0		5	Bacteria;Planctomycetota;Planctomycetes;Pirellulales;Pirellulaceae;Pir4 lineage;	No
Idc_int_272	0	0	5		0	0	0		5	Bacteria;Deinococcota;Deinococci;Thermales;Thermaceae;	No
Idc_int_273	0	0	5		0	0	0		5	Bacteria;Proteobacteria;Gammaproteobacteria;	No
Idc_int_274	0	0	0		0	5	0		5	Bacteria;Actinobacteriota;Actinobacteria;Propionibacteriales;Propionibacteriaceae;Cutibacterium;	No
Idc_int_275	5	0	0		0	0	0		5	Bacteria;Verrucomicrobiota;Chlamydiae;LD1-PA32;	No
Idc_int_276	0	0	0		5	0	0		5	Bacteria;Proteobacteria;Gammaproteobacteria;	No
Idc_int_277	0	0	0		0	0	5		5	Bacteria;Proteobacteria;Gammaproteobacteria;Acidithiobacillales;Acidithiobacillaceae;KCM-B-112;	No
Idc_int_278	0	0	0		5	0	0		5	Archaea;Halobacterota;Methanomicrobia;Methanomicrobiales;Methanoregulaceae;Methanoregula;	No
Idc_int_279	0	0	5		0	0	0		5	Bacteria;Proteobacteria;Gammaproteobacteria;	No
Idc_int_280	0	5	0		0	0	0		5	Bacteria;Bacteroidota;Bacteroidia;Cytophagales;Hymenobacteraceae;Hymenobacter;	No
Idc_int_281	0	0	0		0	0	5		5	Bacteria;Bacteroidota;Bacteroidia;Cytophagales;Hymenobacteraceae;Hymenobacter;	No
Idc_int_282	0	0	0		5	0	0		5	Bacteria;Firmicutes;Bacilli;Staphylococcales;Staphylococcaceae;Staphylococcus;	No
Idc_int_283	0	5	0		0	0	0		5	Bacteria;Proteobacteria;Gammaproteobacteria;	No
Idc_int_284	0	0	0		0	0	0		0	Archaea;Crenarchaeota;Nitrososphaeria;Nitrosopumilales;Nitrosopumilaceae;	No
Idc_int_285	0	0	0		0	0	0		0	Bacteria;Proteobacteria;Gammaproteobacteria;Nitrosococcales;Nitrosococcaceae;	No
Idc_int_286	0	0	0		0	0	5		5	Bacteria;Actinobacteriota;Acidimicrobiia;Microtrichales;Microtrichaceae;Sva0996 marine group;	No
Idc_int_287	0	0	0		0	5	0		5	Bacteria;Proteobacteria;Gammaproteobacteria;	No
Idc_int_288	5	0	0		0	0	0		5	Archaea;Nanoarchaeota;Nanoarchaeia;Woesearchaeales;SCGC AAA011-D5;	No
Idc_int_289	5	0	0		0	0	0		5	Bacteria;Bacteroidota;Bacteroidia;Flavobacteriales;Flavobacteriaceae;Maritimimonas;	No
Idc_int_290	0	0	0		0	0	0		0	Bacteria;Proteobacteria;Gammaproteobacteria;	No
Idc_int_291	5	0	0		0	0	0		5	Bacteria;Bacteroidota;Bacteroidia;Flavobacteriales;Cryomorphaceae;Vicingus;	No
Idc_int_292	0	0	0		0	0	5		5	Bacteria;Proteobacteria;Gammaproteobacteria;Nitrosococcales;Nitrosococcaceae;	No
Idc_int_293	0	0	0		0	0	5		5	Bacteria;Proteobacteria;Gammaproteobacteria;	No
Idc_int_294	0	0	0		0	0	5		5	Bacteria;Proteobacteria;Gammaproteobacteria;Nitrosococcales;Nitrosococcaceae;	No
Idc_int_295	0	0	0		5	0	0		5	Bacteria;Proteobacteria;Gammaproteobacteria;Nitrosococcales;Nitrosococcaceae;	No
Idc_int_296	0	0	0		0	5	0		5	Bacteria;Proteobacteria;Gammaproteobacteria;	No
Idc_int_297	0	0	0		0	0	5		5	Bacteria;Proteobacteria;Gammaproteobacteria;Xanthomonadales;Rhodanobacteraceae;	No
Idc_int_298	0	0	0		0	4	0		4	Bacteria;Proteobacteria;Gammaproteobacteria;	No
Idc_int_299	0	0	0		4	0	0		4	Bacteria;Gemmatimonadota;BD2-11 terrestrial group;	No
Idc_int_300	4	0	0		0	0	0		4	Bacteria;Dependentiae;Babeliae;Babeliales;	No
Idc_int_301	0	0	0		0	0	4		4	Bacteria;Proteobacteria;Gammaproteobacteria;Nitrosococcales;Nitrosococcaceae;	No
Idc_int_302	4	0	0		0	0	0		4	Bacteria;Proteobacteria;Alphaproteobacteria;	No
Idc_int_303	0	0	0		4	0	0		4	Bacteria;Proteobacteria;Gammaproteobacteria;	Yes
Idc_int_304	0	0	0		4	0	0		4	Eukaryota;Amorphea;Obazoa;Opisthokonta;Nucletmycea;Fungi;Dikarya;Basidiomycota;Agaricomycotina;Agaricomycetes;	No
Idc_int_305	0	0	0		4	0	0		4	Bacteria;Planctomycetota;Planctomycetes;Pirellulales;Pirellulaceae;Pir4 lineage;	No
Idc_int_306	0	0	0		4	0	0		4	Bacteria;Proteobacteria;Gammaproteobacteria;Pseudomonadales;KI89A clade;	No
Idc_int_307	0	0	0		0	0	4		4	Bacteria;Deinococcota;Deinococci;Thermales;Thermaceae;	No
Idc_int_308	0	0	0		4	0	0		4	Bacteria;Proteobacteria;Gammaproteobacteria;Nitrosococcales;Nitrosococcaceae;	No
Idc_int_309	0	0	0		0	0	4		4	Bacteria;Proteobacteria;Alphaproteobacteria;Sphingomonadales;Sphingomonadaceae;Sphingobium;	No
Idc_int_310	0	0	0		4	0	0		4	Bacteria;Bacteroidota;Bacteroidia;Bacteroidetes VC2.1 Bac22;	No
Idc_int_311	0	0	0		4	0	0		4	Bacteria;Proteobacteria;Alphaproteobacteria;	No
Idc_int_312	0	0	0		4	0	0		4	Bacteria;Bacteroidota;Bacteroidia;Bacteroidetes VC2.1 Bac22;	No
Idc_int_313	0	0	0		0	0	4		4	Archaea;Hydrothermarchaeota;Hydrothermarchaeia;Hydrothermarchaeales;	Yes
Idc_int_314	0	0	0		4	0	0		4	Bacteria;Bacteroidota;Bacteroidia;Bacteroidetes VC2.1 Bac22;	No
Idc_int_315	0	0	0		4	0	0		4	Bacteria;Bacteroidota;Bacteroidia;Bacteroidetes VC2.1 Bac22;	No
Idc_int_316	0	0	0		4	0	0		4	Bacteria;Bacteroidota;Bacteroidia;Bacteroidetes VC2.1 Bac22;	No
Idc_int_317	0	0	0		0	0	4		4	Bacteria;Chloroflexi;Dehalococcoidia;SAR202 clade;	No
Idc_int_318	0	0	0		4	0	0		4	Bacteria;Bacteroidota;Bacteroidia;Bacteroidetes VC2.1 Bac22;	No
Idc_int_319	0	0	4		0	0	0		4	Bacteria;Actinobacteriota;Acidimicrobiia;Microtrichales;Microtrichaceae;Sva0996 marine group;	No
Idc_int_320	4	0	0		0	0	0		4	Bacteria;Proteobacteria;Gammaproteobacteria;	No
Idc_int_321	4	0	0		0	0	0		4	Bacteria;Bacteroidota;Ignavibacteria;Ignavibacteriales;Ignavibacteriaceae;Ignavibacterium;	No
Idc_int_322	0	0	0		0	4	0		4	Bacteria;	Yes
Idc_int_323	0	0	0		4	0	0		4	Archaea;Hydrothermarchaeota;Hydrothermarchaeia;Hydrothermarchaeales;	No
Idc_int_324	4	0	0		0	0	0		4	Bacteria;Planctomycetota;Phycisphaerae;Phycisphaerales;Phycisphaeraceae;uncultured;	No
Idc_int_325	4	0	0		0	0	0		4	Bacteria;Proteobacteria;Gammaproteobacteria;Acidithiobacillales;Acidithiobacillaceae;9M32;	No
Idc_int_326	0	0	0		4	0	0		4	Bacteria;Proteobacteria;Gammaproteobacteria;	No
Idc_int_327	0	0	0		0	4	0		4	Bacteria;Proteobacteria;Alphaproteobacteria;Rhodobacterales;Rhodobacteraceae;	No
Idc_int_328	0	0	0		4	0	0		4	Archaea;Nanoarchaeota;Nanoarchaeia;Woesearchaeales;	No
Idc_int_329	0	0	0		0	0	0		0	Bacteria;Proteobacteria;Zetaproteobacteria;Mariprofundales;Mariprofundaceae;Mariprofundus;	No
Idc_int_330	0	0	0		0	0	4		4	Bacteria;Planctomycetota;Phycisphaerae;Phycisphaerales;Phycisphaeraceae;	No
Idc_int_331	0	0	0		0	0	4		4	Bacteria;Proteobacteria;Gammaproteobacteria;	No
Idc_int_332	0	0	4		0	0	0		4	Bacteria;Proteobacteria;Gammaproteobacteria;	No
Idc_int_333	0	4	0		0	0	0		4	Bacteria;Bacteroidota;Bacteroidia;Bacteroidetes VC2.1 Bac22;	No
Idc_int_334	4	0	0		0	0	0		4	Bacteria;Proteobacteria;Gammaproteobacteria;	No
Idc_int_335	0	0	0		0	4	0		4	Bacteria;	No
Idc_int_336	0	0	0		0	0	4		4	Bacteria;Proteobacteria;Gammaproteobacteria;Nitrosococcales;Nitrosococcaceae;	No
Idc_int_337	0	0	0		0	4	0		4	Bacteria;Bacteroidota;Bacteroidia;Flavobacteriales;Flavobacteriaceae;Maritimimonas;	No
Idc_int_338	0	0	0		0	4	0		4	Bacteria;Proteobacteria;Gammaproteobacteria;	No
Idc_int_339	0	0	0		0	4	0		4	Bacteria;Proteobacteria;Gammaproteobacteria;Nitrosococcales;Nitrosococcaceae;	No
Idc_int_340	4	0	0		0	0	0		4	Bacteria;	No
Idc_int_341	0	0	0		0	0	3		3	Bacteria;Bacteroidota;Bacteroidia;Bacteroidetes VC2.1 Bac22;	No
Idc_int_342	0	0	0		3	0	0		3	Bacteria;Bacteroidota;Ignavibacteria;Ignavibacteriales;	No
Idc_int_343	0	0	0		0	0	3		3	Bacteria;Proteobacteria;Gammaproteobacteria;Thiotrichales;Thiotrichaceae;uncultured;	No
Idc_int_344	3	0	0		0	0	0		3	Bacteria;Proteobacteria;Gammaproteobacteria;Nitrosococcales;Nitrosococcaceae;	No
Idc_int_345	0	0	3		0	0	0		3	Bacteria;Proteobacteria;Alphaproteobacteria;Kordiimonadales;uncultured;	No
Idc_int_346	0	0	0		0	3	0		3	Bacteria;Bacteroidota;Bacteroidia;Bacteroidetes VC2.1 Bac22;	No
Idc_int_347	0	0	0		0	0	3		3	Bacteria;Planctomycetota;Phycisphaerae;Phycisphaerales;Phycisphaeraceae;uncultured;	No
Idc_int_348	0	0	3		0	0	0		3	Bacteria;Proteobacteria;Gammaproteobacteria;	No
Idc_int_349	0	0	0		3	0	0		3	Bacteria;Bacteroidota;Bacteroidia;Bacteroidetes VC2.1 Bac22;	No
Idc_int_350	0	0	0		0	3	0		3	Bacteria;Proteobacteria;Gammaproteobacteria;	No
Idc_int_351	0	0	0		3	0	0		3	Bacteria;Proteobacteria;Alphaproteobacteria;	No
Idc_int_352	3	0	0		0	0	0		3	Bacteria;Dependentiae;Babeliae;Babeliales;	No
Idc_int_353	0	0	0		0	0	3		3	Bacteria;Proteobacteria;Gammaproteobacteria;	No
Idc_int_354	0	0	0		3	0	0		3	Bacteria;Proteobacteria;Gammaproteobacteria;Nitrosococcales;Nitrosococcaceae;	Yes
Idc_int_355	0	0	0		0	0	3		3	Bacteria;Proteobacteria;Gammaproteobacteria;	No
Idc_int_356	0	0	0		0	0	3		3	Bacteria;Firmicutes;Bacilli;Bacillales;Bacillaceae;Bacillus;	No
Idc_int_357	0	0	0		0	3	0		3	Bacteria;Proteobacteria;Alphaproteobacteria;	No
Idc_int_358	3	0	0		0	0	0		3	Archaea;Crenarchaeota;Nitrososphaeria;Nitrosopumilales;Nitrosopumilaceae;	No
Idc_int_359	0	0	0		0	3	0		3	Bacteria;Bacteroidota;Bacteroidia;Bacteroidetes VC2.1 Bac22;	No
Idc_int_360	0	0	3		0	0	0		3	Bacteria;Proteobacteria;Alphaproteobacteria;Defluviicoccales;uncultured;	No
Idc_int_361	0	0	0		0	3	0		3	Bacteria;Bacteroidota;Bacteroidia;Bacteroidetes VC2.1 Bac22;	No
Idc_int_362	0	0	0		0	3	0		3	Bacteria;Planctomycetota;Planctomycetes;Pirellulales;Pirellulaceae;	No
Idc_int_363	0	0	0		0	3	0		3	Bacteria;Proteobacteria;Gammaproteobacteria;Pseudomonadales;Moraxellaceae;Acinetobacter;	No
Idc_int_364	0	0	0		3	0	0		3	Bacteria;Proteobacteria;Gammaproteobacteria;Thiotrichales;Thiotrichaceae;uncultured;	No
Idc_int_365	0	0	0		3	0	0		3	Bacteria;Proteobacteria;Gammaproteobacteria;Acidithiobacillales;Acidithiobacillaceae;9M32;	No
Idc_int_366	0	0	0		0	3	0		3	Bacteria;Proteobacteria;Alphaproteobacteria;Rhodobacterales;Rhodobacteraceae;	No
Idc_int_367	0	0	0		0	0	0		0	Bacteria;Dadabacteria;Dadabacteriia;Dadabacteriales;	No
Idc_int_368	0	0	3		0	0	0		3	Bacteria;Proteobacteria;Gammaproteobacteria;	No
Idc_int_369	0	0	0		0	0	0		0	Bacteria;	No
Idc_int_370	0	0	3		0	0	0		3	Bacteria;Proteobacteria;	No
Idc_int_371	3	0	0		0	0	0		3	Bacteria;Patescibacteria;Gracilibacteria;Candidatus Peregrinibacteria;	No
Idc_int_372	0	0	0		0	3	0		3	Bacteria;Planctomycetota;Phycisphaerae;Phycisphaerales;Phycisphaeraceae;	No
Idc_int_373	0	0	0		0	0	3		3	Bacteria;Bacteroidota;Bacteroidia;Bacteroidetes VC2.1 Bac22;	No
Idc_int_374	0	0	0		0	0	3		3	Bacteria;Myxococcota;Polyangia;Polyangiales;Sandaracinaceae;uncultured;	No
Idc_int_375	0	0	0		0	3	0		3	Bacteria;Proteobacteria;Gammaproteobacteria;Acidithiobacillales;Acidithiobacillaceae;9M32;	No
Idc_int_376	0	0	0		0	0	0		0	Bacteria;Bacteroidota;Ignavibacteria;Ignavibacteriales;	No
Idc_int_377	3	0	0		0	0	0		3	Bacteria;Chloroflexi;Dehalococcoidia;SAR202 clade;	No
Idc_int_378	0	0	0		0	3	0		3	Bacteria;Proteobacteria;Alphaproteobacteria;	No
Idc_int_379	0	3	0		0	0	0		3	Bacteria;Bacteroidota;Bacteroidia;Cytophagales;Hymenobacteraceae;Hymenobacter;	No
Idc_int_380	0	0	0		0	3	0		3	Bacteria;Proteobacteria;Alphaproteobacteria;Sphingomonadales;Sphingomonadaceae;Sphingobium;	No
Idc_int_381	3	0	0		0	0	0		3	Bacteria;Actinobacteriota;Actinobacteria;Propionibacteriales;Propionibacteriaceae;Cutibacterium;	No
Idc_int_382	0	0	0		0	0	0		0	Bacteria;Bacteroidota;Bacteroidia;Bacteroidetes VC2.1 Bac22;	No
Idc_int_383	0	0	0		0	3	0		3	Bacteria;Bacteroidota;Bacteroidia;Cytophagales;Hymenobacteraceae;Hymenobacter;	No
Idc_int_384	3	0	0		0	0	0		3	Bacteria;	No
Idc_int_385	0	0	3		0	0	0		3	Bacteria;	No
Idc_int_386	0	0	0		0	3	0		3	Bacteria;Proteobacteria;Alphaproteobacteria;Rhizobiales;Rhizobiaceae;Phyllobacterium;	No
Idc_int_387	0	0	0		0	0	3		3	Bacteria;Spirochaetota;Spirochaetia;Spirochaetales;Spirochaetaceae;	No
Idc_int_388	3	0	0		0	0	0		3	Unclassified;	No
Idc_int_389	0	0	0		0	3	0		3	Bacteria;Proteobacteria;Gammaproteobacteria;Xanthomonadales;Rhodanobacteraceae;	No
Idc_int_390	0	0	0		3	0	0		3	Bacteria;Desulfobacterota;Desulfobulbia;Desulfobulbales;Desulfobulbaceae;	No
Idc_int_391	0	0	0		0	0	3		3	Bacteria;Proteobacteria;Alphaproteobacteria;	No
Idc_int_392	0	0	0		0	0	0		0	Bacteria;Proteobacteria;Gammaproteobacteria;	No
Idc_int_393	0	0	0		0	0	0		0	Bacteria;Proteobacteria;Gammaproteobacteria;	No
Idc_int_394	0	0	0		0	3	0		3	Bacteria;Proteobacteria;Gammaproteobacteria;Acidithiobacillales;Acidithiobacillaceae;9M32;	No
Idc_int_395	0	0	0		0	3	0		3	Bacteria;Proteobacteria;Alphaproteobacteria;	No
Idc_int_396	0	0	0		0	0	3		3	Bacteria;Proteobacteria;Gammaproteobacteria;Nitrosococcales;Nitrosococcaceae;	No
Idc_int_397	0	0	3		0	0	0		3	Bacteria;Patescibacteria;Parcubacteria;Candidatus Kaiserbacteria;	No
Idc_int_398	0	0	3		0	0	0		3	Bacteria;Proteobacteria;Gammaproteobacteria;	No
Idc_int_399	3	0	0		0	0	0		3	Bacteria;Proteobacteria;Gammaproteobacteria;	No
Idc_int_400	0	0	0		3	0	0		3	Bacteria;Bacteroidota;Bacteroidia;Chitinophagales;Saprospiraceae;	No
Idc_int_401	0	0	0		0	3	0		3	Bacteria;Proteobacteria;Gammaproteobacteria;	No
Idc_int_402	0	0	0		0	3	0		3	Bacteria;Proteobacteria;Gammaproteobacteria;	No
Idc_int_403	3	0	0		0	0	0		3	Bacteria;Proteobacteria;Alphaproteobacteria;Caulobacterales;Parvularculaceae;	No
Idc_int_404	0	0	0		0	3	0		3	Archaea;Nanoarchaeota;Nanoarchaeia;Woesearchaeales;	No
Idc_int_405	0	0	0		0	3	0		3	Bacteria;Desulfobacterota;Desulfobulbia;Desulfobulbales;Desulfobulbaceae;uncultured;	No
Idc_int_406	0	0	0		0	0	3		3	Bacteria;Proteobacteria;Gammaproteobacteria;Nitrosococcales;Nitrosococcaceae;	No
Idc_int_407	0	0	0		3	0	0		3	Bacteria;Planctomycetota;Planctomycetes;Pirellulales;Pirellulaceae;	No
Idc_int_408	0	0	3		0	0	0		3	Bacteria;Bacteroidota;Bacteroidia;Flavobacteriales;Flavobacteriaceae;Maritimimonas;	No
Idc_int_409	3	0	0		0	0	0		3	Bacteria;Proteobacteria;Gammaproteobacteria;	No
Idc_int_410	0	0	0		3	0	0		3	Bacteria;Actinobacteriota;Acidimicrobiia;Microtrichales;Microtrichaceae;Sva0996 marine group;	No
Idc_int_411	0	3	0		0	0	0		3	Bacteria;Proteobacteria;Gammaproteobacteria;	No
Idc_int_412	0	0	0		3	0	0		3	Bacteria;Desulfobacterota;	No
Idc_int_413	0	0	0		0	0	3		3	Bacteria;Bacteroidota;Bacteroidia;Bacteroidetes VC2.1 Bac22;	No
Idc_int_414	0	0	3		0	0	0		3	Bacteria;	No
Idc_int_415	0	0	0		3	0	0		3	Bacteria;Bacteroidota;Bacteroidia;Bacteroidetes VC2.1 Bac22;	No
Idc_int_416	3	0	0		0	0	0		3	Bacteria;Proteobacteria;Gammaproteobacteria;	No
Idc_int_417	0	0	0		3	0	0		3	Bacteria;Bacteroidota;Bacteroidia;Bacteroidetes VC2.1 Bac22;	No
Idc_int_418	0	0	0		0	0	3		3	Bacteria;Proteobacteria;Zetaproteobacteria;Mariprofundales;Mariprofundaceae;Mariprofundus;	No
Idc_int_419	0	0	0		3	0	0		3	Bacteria;Proteobacteria;Zetaproteobacteria;Mariprofundales;Mariprofundaceae;Mariprofundus;	No
Idc_int_420	0	0	0		3	0	0		3	Bacteria;Bacteroidota;Bacteroidia;Bacteroidetes VC2.1 Bac22;	No
Idc_int_421	0	3	0		0	0	0		3	Bacteria;Latescibacterota;	No
Idc_int_422	3	0	0		0	0	0		3	Bacteria;Bacteroidota;Bacteroidia;Bacteroidetes VC2.1 Bac22;	No
Idc_int_423	0	0	0		0	3	0		3	Bacteria;Bacteroidota;Ignavibacteria;Ignavibacteriales;Melioribacteraceae;IheB3-7;	No
Idc_int_424	0	0	0		0	0	0		0	Bacteria;Proteobacteria;Gammaproteobacteria;	No
Idc_int_425	0	0	3		0	0	0		3	Bacteria;Bacteroidota;Ignavibacteria;Ignavibacteriales;	No
Idc_int_426	0	0	3		0	0	0		3	Bacteria;Proteobacteria;Gammaproteobacteria;Acidithiobacillales;Acidithiobacillaceae;9M32;	No
Idc_int_427	0	0	0		0	0	0		0	Bacteria;Proteobacteria;Gammaproteobacteria;Nitrosococcales;Nitrosococcaceae;	No
Idc_int_428	0	0	0		3	0	0		3	Bacteria;Desulfobacterota;Desulfobulbia;Desulfobulbales;Desulfobulbaceae;	No
Idc_int_429	0	0	0		0	0	3		3	Bacteria;Nitrospirota;BMS9AB35;	No
Idc_int_430	0	0	0		0	3	0		3	Bacteria;Proteobacteria;Gammaproteobacteria;	No
Idc_int_431	3	0	0		0	0	0		3	Bacteria;	No
Idc_int_432	0	0	0		0	3	0		3	Bacteria;Proteobacteria;Alphaproteobacteria;	No
Idc_int_433	0	0	0		0	3	0		3	Bacteria;Proteobacteria;Zetaproteobacteria;Mariprofundales;Mariprofundaceae;Mariprofundus;	No
Idc_int_434	0	0	0		0	0	3		3	Archaea;Hydrothermarchaeota;Hydrothermarchaeia;Hydrothermarchaeales;	Yes
Idc_int_435	0	0	0		0	3	0		3	Bacteria;Proteobacteria;Gammaproteobacteria;	No
Idc_int_436	3	0	0		0	0	0		3	Bacteria;Proteobacteria;Zetaproteobacteria;Mariprofundales;Mariprofundaceae;Mariprofundus;	No
Idc_int_437	0	0	0		0	3	0		3	Bacteria;Proteobacteria;Alphaproteobacteria;Rhizobiales;Devosiaceae;Devosia;	No
Idc_int_438	3	0	0		0	0	0		3	Bacteria;Proteobacteria;Gammaproteobacteria;Acidithiobacillales;Acidithiobacillaceae;9M32;	No
Idc_int_439	0	0	3		0	0	0		3	Bacteria;Acidobacteriota;Acidobacteriae;	No
Idc_int_440	0	0	0		0	0	3		3	Archaea;Nanoarchaeota;Nanoarchaeia;Woesearchaeales;SCGC AAA011-D5;	No
Idc_int_441	0	0	0		3	0	0		3	Bacteria;Nitrospirota;BMS9AB35;	No
Idc_int_442	3	0	0		0	0	0		3	Archaea;Nanoarchaeota;Nanoarchaeia;Woesearchaeales;	No
Idc_int_443	0	0	0		0	0	3		3	Bacteria;Proteobacteria;Gammaproteobacteria;Xanthomonadales;Rhodanobacteraceae;	No
Idc_int_444	0	0	3		0	0	0		3	Bacteria;Proteobacteria;Gammaproteobacteria;Ectothiorhodospirales;Ectothiorhodospiraceae;Thiogranum;	No
Idc_int_445	0	0	0		0	3	0		3	Bacteria;Proteobacteria;Gammaproteobacteria;	No
Idc_int_446	3	0	0		0	0	0		3	Bacteria;Proteobacteria;Gammaproteobacteria;Nitrosococcales;Nitrosococcaceae;	No
Idc_int_447	0	0	0		3	0	0		3	Bacteria;Proteobacteria;Gammaproteobacteria;Xanthomonadales;Rhodanobacteraceae;	No
Idc_int_448	0	0	0		3	0	0		3	Bacteria;Bacteroidota;Bacteroidia;Chitinophagales;Saprospiraceae;	No
Idc_int_449	0	0	0		0	0	3		3	Bacteria;Myxococcota;Polyangia;Polyangiales;BIrii41;	No
Idc_int_450	0	3	0		0	0	0		3	Bacteria;Bacteroidota;Kapabacteria;Kapabacteriales;	No
Idc_int_451	3	0	0		0	0	0		3	Bacteria;Proteobacteria;Alphaproteobacteria;Kiloniellales;Kiloniellaceae;uncultured;	No
Idc_int_452	0	3	0		0	0	0		3	Bacteria;Proteobacteria;Gammaproteobacteria;Acidithiobacillales;Acidithiobacillaceae;9M32;	No
Idc_int_453	0	0	0		0	3	0		3	Bacteria;Proteobacteria;Gammaproteobacteria;Acidithiobacillales;Acidithiobacillaceae;9M32;	No
Idc_int_454	0	0	0		0	3	0		3	Bacteria;Proteobacteria;Gammaproteobacteria;	No
Idc_int_455	0	0	0		3	0	0		3	Bacteria;Proteobacteria;Gammaproteobacteria;Nitrosococcales;Nitrosococcaceae;	No
Idc_int_456	0	0	0		0	0	3		3	Bacteria;Verrucomicrobiota;Chlamydiae;Chlamydiales;	No
Idc_int_457	0	0	0		3	0	0		3	Bacteria;Bacteroidota;Bacteroidia;Bacteroidetes VC2.1 Bac22;	No
Idc_int_458	0	2	0		0	0	0		2	Bacteria;Proteobacteria;Gammaproteobacteria;Acidithiobacillales;Acidithiobacillaceae;9M32;	No
Idc_int_459	0	0	0		2	0	0		2	Bacteria;Proteobacteria;Gammaproteobacteria;Enterobacterales;Colwelliaceae;Colwellia;	No
Idc_int_460	0	0	0		0	2	0		2	Bacteria;Deinococcota;Deinococci;Thermales;Thermaceae;	No
Idc_int_461	0	0	2		0	0	0		2	Bacteria;Proteobacteria;Gammaproteobacteria;Pseudomonadales;	No
Idc_int_462	0	0	0		2	0	0		2	Bacteria;Proteobacteria;Alphaproteobacteria;	No
Idc_int_463	0	0	0		0	0	2		2	Bacteria;Proteobacteria;Zetaproteobacteria;Mariprofundales;Mariprofundaceae;Mariprofundus;	No
Idc_int_464	0	0	0		0	0	2		2	Bacteria;Proteobacteria;Zetaproteobacteria;Mariprofundales;Mariprofundaceae;Mariprofundus;	No
Idc_int_465	2	0	0		0	0	0		2	Bacteria;Actinobacteriota;Actinobacteria;Propionibacteriales;Propionibacteriaceae;Cutibacterium;	No
Idc_int_466	0	0	0		2	0	0		2	Bacteria;Proteobacteria;Gammaproteobacteria;Enterobacterales;Pasteurellaceae;Haemophilus;	No
Idc_int_467	0	0	0		0	2	0		2	Bacteria;Proteobacteria;Gammaproteobacteria;	No
Idc_int_468	0	0	0		0	2	0		2	Archaea;Hydrothermarchaeota;Hydrothermarchaeia;Hydrothermarchaeales;	Yes
Idc_int_469	0	0	0		0	0	2		2	Bacteria;Proteobacteria;Alphaproteobacteria;Rickettsiales;Mitochondria;	No
Idc_int_470	0	0	0		0	0	2		2	Bacteria;Bacteroidota;Bacteroidia;Bacteroidetes VC2.1 Bac22;	No
Idc_int_471	0	0	2		0	0	0		2	Bacteria;Bacteroidota;Bacteroidia;Bacteroidetes VC2.1 Bac22;	No
Idc_int_472	0	0	0		0	0	2		2	Bacteria;Proteobacteria;Gammaproteobacteria;	No
Idc_int_473	0	0	0		0	0	2		2	Bacteria;	No
Idc_int_474	0	0	0		0	2	0		2	Bacteria;Proteobacteria;Alphaproteobacteria;	No
Idc_int_475	0	0	2		0	0	0		2	Bacteria;Proteobacteria;Alphaproteobacteria;	No
Idc_int_476	0	0	0		0	2	0		2	Bacteria;Acidobacteriota;Thermoanaerobaculia;Thermoanaerobaculales;Thermoanaerobaculaceae;Subgroup 10;	No
Idc_int_477	0	0	0		0	0	2		2	Bacteria;Nitrospirota;Thermodesulfovibrionia;Thermodesulfovibrionales;Thermodesulfovibrionaceae;Thermodesulfovibrio;	No
Idc_int_478	0	0	0		0	0	2		2	Bacteria;Proteobacteria;Gammaproteobacteria;	No
Idc_int_479	0	0	0		0	2	0		2	Bacteria;	No
Idc_int_480	0	0	0		0	2	0		2	Bacteria;Bacteroidota;Bacteroidia;Bacteroidetes VC2.1 Bac22;	No
Idc_int_481	0	0	0		0	0	2		2	Bacteria;Proteobacteria;Gammaproteobacteria;Pseudomonadales;Pseudomonadaceae;Pseudomonas;	No
Idc_int_482	0	0	0		0	2	0		2	Bacteria;Planctomycetota;Phycisphaerae;Phycisphaerales;Phycisphaeraceae;uncultured;	No
Idc_int_483	0	0	0		0	0	2		2	Bacteria;Proteobacteria;Gammaproteobacteria;	No
Idc_int_484	0	0	0		0	2	0		2	Bacteria;Proteobacteria;Gammaproteobacteria;Gammaproteobacteria Incertae Sedis;Unknown Family;uncultured;	No
Idc_int_485	0	0	0		0	2	0		2	Bacteria;Proteobacteria;Gammaproteobacteria;Nitrosococcales;Nitrosococcaceae;	No
Idc_int_486	0	0	2		0	0	0		2	Bacteria;Proteobacteria;Gammaproteobacteria;	No
Idc_int_487	0	0	0		0	0	2		2	Bacteria;Cyanobacteria;Cyanobacteriia;Chloroplast;	No
Idc_int_488	0	0	0		0	0	2		2	Bacteria;Proteobacteria;Gammaproteobacteria;Pseudomonadales;Pseudomonadaceae;Pseudomonas;	No
Idc_int_489	0	2	0		0	0	0		2	Bacteria;Proteobacteria;Alphaproteobacteria;	No
Idc_int_490	0	0	0		2	0	0		2	Bacteria;Proteobacteria;Gammaproteobacteria;Xanthomonadales;Rhodanobacteraceae;	No
Idc_int_491	0	0	2		0	0	0		2	Bacteria;Bacteroidota;Bacteroidia;Bacteroidetes VC2.1 Bac22;	No
Idc_int_492	0	0	0		0	0	2		2	Bacteria;Proteobacteria;Gammaproteobacteria;	No
Idc_int_493	0	0	2		0	0	0		2	Bacteria;Nitrospirota;BMS9AB35;	No
Idc_int_494	0	0	2		0	0	0		2	Bacteria;Bacteroidota;Bacteroidia;	No
Idc_int_495	0	0	0		2	0	0		2	Bacteria;Nitrospinota;Nitrospinia;Nitrospinales;Nitrospinaceae;Nitrospina;	No
Idc_int_496	0	0	0		0	2	0		2	Bacteria;Bacteroidota;Bacteroidia;Flavobacteriales;Cryomorphaceae;Vicingus;	No
Idc_int_497	0	0	0		0	2	0		2	Bacteria;Bacteroidota;Bacteroidia;Flavobacteriales;Flavobacteriaceae;Maritimimonas;	No
Idc_int_498	0	0	0		2	0	0		2	Bacteria;Proteobacteria;Gammaproteobacteria;Nitrosococcales;Nitrosococcaceae;	No
Idc_int_499	0	0	0		2	0	0		2	Bacteria;Proteobacteria;Gammaproteobacteria;	No
Idc_int_500	0	0	0		0	0	2		2	Archaea;Nanoarchaeota;Nanoarchaeia;Woesearchaeales;	No
Idc_int_501	0	0	0		2	0	0		2	Bacteria;Proteobacteria;Gammaproteobacteria;uncultured;	No
Idc_int_502	0	0	0		0	2	0		2	Bacteria;Bacteroidota;Bacteroidia;Chitinophagales;uncultured;	No
Idc_int_503	0	0	0		2	0	0		2	Bacteria;Planctomycetota;Phycisphaerae;Phycisphaerales;Phycisphaeraceae;uncultured;	No
Idc_int_504	0	0	0		0	0	0		0	Bacteria;Bacteroidota;Ignavibacteria;Ignavibacteriales;	No
Idc_int_505	0	0	0		0	0	2		2	Bacteria;Proteobacteria;Alphaproteobacteria;	No
Idc_int_506	2	0	0		0	0	0		2	Bacteria;Proteobacteria;Gammaproteobacteria;	No
Idc_int_507	0	0	0		0	2	0		2	Bacteria;	No
Idc_int_508	0	0	0		2	0	0		2	Bacteria;Acidobacteriota;Vicinamibacteria;Subgroup 9;	No
Idc_int_509	0	0	0		2	0	0		2	Bacteria;Proteobacteria;Alphaproteobacteria;Rhizobiales;Hyphomicrobiaceae;uncultured;	No
Idc_int_510	0	0	0		0	0	2		2	Bacteria;Proteobacteria;Alphaproteobacteria;Micavibrionales;	No
Idc_int_511	0	0	0		0	2	0		2	Archaea;Crenarchaeota;Nitrososphaeria;Nitrosopumilales;Nitrosopumilaceae;	No
Idc_int_512	0	0	0		0	2	0		2	Bacteria;Myxococcota;Polyangia;Polyangiales;BIrii41;	No
Idc_int_513	0	0	0		0	2	0		2	Bacteria;	No
Idc_int_514	0	0	0		2	0	0		2	Bacteria;Proteobacteria;Gammaproteobacteria;	No
Idc_int_515	0	0	2		0	0	0		2	Bacteria;Bacteroidota;Bacteroidia;Flavobacteriales;Flavobacteriaceae;Maritimimonas;	No
Idc_int_516	0	0	0		0	2	0		2	Bacteria;Proteobacteria;Alphaproteobacteria;Defluviicoccales;	No
Idc_int_517	0	0	2		0	0	0		2	Bacteria;Bacteroidota;Bacteroidia;Bacteroidetes VC2.1 Bac22;	No
Idc_int_518	0	0	0		0	2	0		2	Bacteria;	No
Idc_int_519	0	0	0		0	0	2		2	Bacteria;Proteobacteria;Zetaproteobacteria;Mariprofundales;Mariprofundaceae;Mariprofundus;	No
Idc_int_520	2	0	0		0	0	0		2	Bacteria;Planctomycetota;Planctomycetes;Planctomycetales;uncultured;	No
Idc_int_521	0	0	0		0	2	0		2	Bacteria;Desulfobacterota;Desulfuromonadia;PB19;	Yes
Idc_int_522	0	0	2		0	0	0		2	Bacteria;Bacteroidota;Bacteroidia;Bacteroidetes VC2.1 Bac22;	No
Idc_int_523	0	0	0		0	0	0		0	Bacteria;Acidobacteriota;Thermoanaerobaculia;Thermoanaerobaculales;Thermoanaerobaculaceae;Subgroup 10;	No
Idc_int_524	0	0	0		0	2	0		2	Bacteria;Proteobacteria;Alphaproteobacteria;	No
Idc_int_525	0	0	0		0	0	2		2	Bacteria;Patescibacteria;Gracilibacteria;	No
Idc_int_526	0	0	0		0	0	2		2	Bacteria;Planctomycetota;Phycisphaerae;Phycisphaerales;Phycisphaeraceae;	No
Idc_int_527	0	0	0		0	2	0		2	Archaea;Hydrothermarchaeota;Hydrothermarchaeia;Hydrothermarchaeales;	Yes
Idc_int_528	0	2	0		0	0	0		2	Bacteria;Bacteroidota;Ignavibacteria;Ignavibacteriales;	No
Idc_int_529	0	0	0		0	0	2		2	Bacteria;Proteobacteria;Gammaproteobacteria;Nitrosococcales;Nitrosococcaceae;	No
Idc_int_530	2	0	0		0	0	0		2	Bacteria;	No
Idc_int_531	0	0	2		0	0	0		2	Bacteria;Proteobacteria;Gammaproteobacteria;Acidithiobacillales;Acidithiobacillaceae;9M32;	No
Idc_int_532	0	0	2		0	0	0		2	Bacteria;Proteobacteria;Alphaproteobacteria;Rhizobiales;Devosiaceae;	No
Idc_int_533	0	0	0		2	0	0		2	Bacteria;Bacteroidota;Bacteroidia;Bacteroidetes VC2.1 Bac22;	No
Idc_int_534	0	0	0		0	0	2		2	Bacteria;Proteobacteria;Alphaproteobacteria;Sphingomonadales;Sphingomonadaceae;Sphingomonas;	No
Idc_int_535	0	0	0		0	0	2		2	Bacteria;Bacteroidota;Bacteroidia;Flavobacteriales;Flavobacteriaceae;	No
Idc_int_536	0	0	0		0	2	0		2	Bacteria;Deinococcota;Deinococci;Thermales;Thermaceae;	No
Idc_int_537	0	2	0		0	0	0		2	Bacteria;Proteobacteria;Gammaproteobacteria;	No
Idc_int_538	0	0	0		0	0	2		2	Bacteria;Bacteroidota;Ignavibacteria;Ignavibacteriales;	No
Idc_int_539	0	0	2		0	0	0		2	Bacteria;Actinobacteriota;Acidimicrobiia;Microtrichales;Microtrichaceae;Sva0996 marine group;	No
Idc_int_540	0	0	2		0	0	0		2	Bacteria;Actinobacteriota;Actinobacteria;Propionibacteriales;Propionibacteriaceae;Cutibacterium;	No
Idc_int_541	0	0	2		0	0	0		2	Bacteria;Proteobacteria;Alphaproteobacteria;Rhizobiales;	No
Idc_int_542	0	0	0		2	0	0		2	Bacteria;Proteobacteria;Gammaproteobacteria;Nitrosococcales;Nitrosococcaceae;	No
Idc_int_543	2	0	0		0	0	0		2	Bacteria;Spirochaetota;Spirochaetia;Spirochaetales;Spirochaetaceae;Sediminispirochaeta;	No
Idc_int_544	0	0	0		0	0	2		2	Bacteria;Proteobacteria;Gammaproteobacteria;Nitrosococcales;Nitrosococcaceae;	No
Idc_int_545	0	0	2		0	0	0		2	Bacteria;Proteobacteria;Gammaproteobacteria;	No
Idc_int_546	0	2	0		0	0	0		2	Bacteria;Nitrospirota;BMS9AB35;	No
Idc_int_547	0	0	0		0	0	0		0	Bacteria;Proteobacteria;Gammaproteobacteria;	No
Idc_int_548	0	0	0		2	0	0		2	Bacteria;Proteobacteria;Alphaproteobacteria;	No
Idc_int_549	2	0	0		0	0	0		2	Bacteria;Proteobacteria;Gammaproteobacteria;	No
Idc_int_550	0	0	0		0	2	0		2	Bacteria;Proteobacteria;Alphaproteobacteria;Kordiimonadales;	No
Idc_int_551	2	0	0		0	0	0		2	Unclassified;	No
Idc_int_552	0	0	0		0	0	2		2	Bacteria;Proteobacteria;Gammaproteobacteria;Acidithiobacillales;Acidithiobacillaceae;9M32;	No
Idc_int_553	0	0	2		0	0	0		2	Bacteria;Desulfobacterota;	No
Idc_int_554	0	0	0		0	1	0		1	Bacteria;Planctomycetota;Phycisphaerae;Phycisphaerales;Phycisphaeraceae;uncultured;	No
Idc_int_555	0	0	0		0	0	1		1	Archaea;Nanoarchaeota;Nanoarchaeia;Woesearchaeales;	No
Idc_int_556	1	0	0		0	0	0		1	Bacteria;Proteobacteria;Alphaproteobacteria;Rhizobiales;Devosiaceae;	No
Idc_int_557	0	0	0		0	1	0		1	Bacteria;Bacteroidota;Bacteroidia;Bacteroidetes VC2.1 Bac22;	No

## Sheet: TableS2
Supplementary Table 2. List of Pacearchaeota genomes analyzed in this study and their basic features. Completeness and contamination were estimated by using 52 single copy genes listed in Supplementary Table 3. All references are listied in the main text.
Genome ID	Short ID	Near full 16S rRNA	Classification based on SILVA ver. 138	Size(Mb)	GC%	Completeness	Contamination	Broad-scale environmental context	Geographic location	Refs	GTDB Taxonomy	BioSample	BioProject	Assembly	Scaffolds/contigs #	CDS
AR13	AR13	Present	Archaea;Nanoarchaeota;Nanoarchaeia;Woesearchaeales;	0.943035	28.5	86.5385	0	Shallow aquifer	USA: Rifle, CO	Castella et al. (2015)	d__Archaea; p__Nanoarchaeota; c__Nanoarchaeia; o__Pacearchaeales; f__GW2011-AR1; g__GW2011-AR13; s__GW2011-AR13 sp9966u	SAMN03217308	PRJNA268032	GCA_000805965.1	53	1160
UBA12081	UBA12081	Absent		1.21687	28.7	98.0769	0	Shallow aquifer	USA: Rifle, CO	Castella et al. (2015)	d__Archaea; p__Nanoarchaeota; c__Nanoarchaeia; o__Pacearchaeales; f__GW2011-AR1; g__GW2011-AR13; s__GW2011-AR13 sp9966u	SAMN13192993	PRJNA593905	GCA_013330745.1	20	1330
UBA10127	UBA10127	Present	Archaea;Nanoarchaeota;Nanoarchaeia;Woesearchaeales;	1.1503	28.6	98.0769	1.92308	Shallow aquifer	USA: Rifle, CO	Castella et al. (2015)	d__Archaea; p__Nanoarchaeota; c__Nanoarchaeia; o__Pacearchaeales; f__GW2011-AR1; g__GW2011-AR13; s__GW2011-AR13 sp9966u	SAMN13192938	PRJNA593905	GCA_013331835.1	29	1281
UBA9966	UBA9966	Present	Archaea;Nanoarchaeota;Nanoarchaeia;Woesearchaeales;	1.18729	28.6	98.0769	0	Shallow aquifer	USA: Rifle, CO	Castella et al. (2015)	d__Archaea;p__Nanoarchaeota;c__Nanoarchaeia;o__Pacearchaeales;f__GW2011-AR1;g__GW2011-AR13;s__GW2011-AR13 sp9966u	SAMN13193078	PRJNA593905	GCA_013329055.1	26	1308
DPANNHV_H1.bin.34	HV_H1bin34	Absent		0.863066	34.6	86.5385	0	Deep-sea hydrothermal sediments	Pacific Ocean: Okinawa Trough	Cai et al. (2021)	d__Archaea;p__Nanoarchaeota;c__Nanoarchaeia;o__Pacearchaeales;f__GW2011-AR1;g__ARS1301;s__	SAMN13483431	PRJNA593679	GCA_018221285.1	43	1105
ARS1301	ARS1301	Absent		0.435653	33.9	86.5385	1.92308	Deep seawater	Northwest Arabian Sea Upwelling Province	Tully et al (2018)	d__Archaea;p__Nanoarchaeota;c__Nanoarchaeia;o__Pacearchaeales;f__GW2011-AR1;g__ARS1301;s__ARS1301 sp002686355	SAMN07619588	PRJNA391943	GCA_002686355.1	32	494
HyVt-308	HyVt-308	Absent		1.16182	31.7	98.0769	5.76923	Sub-seafloor metal sulfide deposits	Pacific Ocean:Southern Mariana Trough	Zhou et al. (2020)	d__Archaea; p__Nanoarchaeota; c__Nanoarchaeia; o__Pacearchaeales; f__GW2011-AR1; g__BMS3ABIN17; s__BMS3ABIN17 sp002897655	SAMN09638493	PRJNA480137	GCA_011050875.1	116	1448
BMS3ABIN17	BMS3ABIN17	Present	Archaea;Nanoarchaeota;Nanoarchaeia;Woesearchaeales;	1.09167	31.8	98.0769	1.92308	Sub-seafloor metal sulfide deposits	Pacific Ocean:Southern Mariana Trough	Kato et al.(2018)	d__Archaea;p__Nanoarchaeota;c__Nanoarchaeia;o__Pacearchaeales;f__GW2011-AR1;g__BMS3ABIN17;s__BMS3ABIN17 sp002897655	SAMD00081377	PRJDB5792	GCA_002897655.1	44	1382
HyVt-255	HyVt-255	Absent		0.945051	31.8	76.9231	3.84615	Sub-seafloor metal sulfide deposits	Pacific Ocean:Southern Mariana Trough	Zhou et al. (2020)	d__Archaea;p__Nanoarchaeota;c__Nanoarchaeia;o__Pacearchaeales;f__GW2011-AR1;g__BMS3ABIN17;s__BMS3ABIN17 sp002897655	SAMN09638434	PRJNA480137	GCA_011041355.1	216	1181
NP1466	NP1466	Present	Archaea;Nanoarchaeota;Nanoarchaeia;Woesearchaeales;	0.484604	28.5	82.6923	0	Deep seawater	North Pacific Ocean	Tully et al (2018)	d__Archaea;p__Nanoarchaeota;c__Nanoarchaeia;o__Pacearchaeales;f__GW2011-AR1;g__NP1466;s__NP1466 sp002731115	SAMN07619593	PRJNA391943	GCA_002731115.1	15	527
ARS1126	ARS1126	Absent		0.433818	26.4	82.6923	0	Deep seawater	Northwest Arabian Sea Upwelling Province	Tully et al (2018)	d__Archaea;p__Nanoarchaeota;c__Nanoarchaeia;o__Pacearchaeales;f__GW2011-AR1;g__NP1466;s__NP1466 sp002689985	SAMN07619584	PRJNA391943	GCA_002689985.1	30	534
Idc_in_care_mg3	Idc_in_care3	Present	Archaea;Nanoarchaeota;Nanoarchaeia;Woesearchaeales;	0.723856	29.3	84.6154	0	Deep-sea hydrothermal vent chimneys	Pacific Ocean:Southern Mariana Trough	This study	d__Archaea;p__Nanoarchaeota;c__Nanoarchaeia;o__Pacearchaeales;f__GW2011-AR1;g__;s__				88	856
Idc_in_meta_mg1	Idc_in_meta1	Present	Archaea;Nanoarchaeota;Nanoarchaeia;Woesearchaeales;	0.881919	29.3	92.3077	0	Deep-sea hydrothermal vent chimneys	Pacific Ocean:Southern Mariana Trough	This study	d__Archaea;p__Nanoarchaeota;c__Nanoarchaeia;o__Pacearchaeales;f__GW2011-AR1;g__;s__				64	1072
B60_G9	B60_G9	Absent		1.81084	28.8	86.5385	7.69231	Deep-sea hydrothermal sediments	Mexico: Guaymas Basin, Gulf of California	Seitz et al. (2019)	d__Archaea;p__Nanoarchaeota;c__Nanoarchaeia;o__Pacearchaeales;f__GW2011-AR1;g__;s__	SAMN09215263	PRJNA362212	GCA_003660825.1	173	1994
JWKY01	JWKY01	Absent		0.678285	30.1	90.3846	0	Shallow aquifer	USA: Rifle, CO	Castella et al. (2015)	d__Archaea;p__Nanoarchaeota;c__Nanoarchaeia;o__Pacearchaeales;f__GW2011-AR1;g__JWKY01;s__JWKY01 sp000806015	SAMN03217313	PRJNA268032	GCA_000806015.1	20	859
MWBV01	MWBV01	Present	Archaea;Nanoarchaeota;Nanoarchaeia;Woesearchaeales;	0.877842	29.4	94.2308	1.92308	Anaerobic digester	USA: Urbana, Illinois	Nobu et al. (2020)	d__Archaea;p__Nanoarchaeota;c__Nanoarchaeia;o__Pacearchaeales;f__GW2011-AR1;g__MWBV01;s__MWBV01 sp002069705	SAMN05004159	PRJNA321808	GCA_002069705.1	95	972
CG_2015-01t_29_47	CG_01t_29_47	Absent		0.889227	29	86.5385	1.92308	Deep aquifer	USA: Utah, Crystal Geyser near Green River	Probst et al. (2018 )	d__Archaea;p__Nanoarchaeota;c__Nanoarchaeia;o__Pacearchaeales;f__GW2011-AR1;g__GW2011-AR1;s__GW2011-AR1 sp009992215	SAMN13287443	PRJNA405969	GCA_009992215.1	56	1068
CG11_big_fil_rev_8_21_14_0_20_30_13	CG_20_30_13	Absent		0.634285	29.9	96.1538	0	Deep aquifer	USA: Utah, Crystal Geyser near Green River	Probst et al. (2018 )	d__Archaea;p__Nanoarchaeota;c__Nanoarchaeia;o__Pacearchaeales;f__GW2011-AR1;g__GW2011-AR1;s__GW2011-AR1 sp002762735	SAMN06659526	PRJNA362739	GCA_002762735.1	59	784
CG_2015-01t_29_42	CG_01t_29_42	Absent		0.609405	29.6	92.3077	3.84615	Deep aquifer	USA: Utah, Crystal Geyser near Green River	Probst et al. (2018 )	d__Archaea;p__Nanoarchaeota;c__Nanoarchaeia;o__Pacearchaeales;f__GW2011-AR1;g__GW2011-AR1;s__GW2011-AR1 sp009992175	SAMN13287442	PRJNA405969	GCA_009992175.1	45	806
EX4484-71	EX4484-71	Absent		0.375963	35.4	75	0	Deep-sea hydrothermal sediments	USA: Guaymas Basin, Gulf of California	Seitz et al. (2019)	d__Archaea;p__Nanoarchaeota;c__Nanoarchaeia;o__Pacearchaeales;f__GW2011-AR1;g__EX4484-71;s__EX4484-71 sp002254395	SAMN06647975	PRJNA362212	GCA_002254395.1	35	463
HyVt-356	HyVt-356	Present	Archaea;Nanoarchaeota;Nanoarchaeia;Woesearchaeales;	0.502636	35.6	61.5385	1.92308	Deep-sea hydrothermal sediments	Arctic Ocean: Gakkel Ridge	Zhou et al. (2020)	d__Archaea;p__Nanoarchaeota;c__Nanoarchaeia;o__Pacearchaeales;f__GW2011-AR1;g__ASMP01;s__	SAMN09638546	PRJNA480137	GCA_011049915.1	30	626
HyVt-377	HyVt-377	Absent		0.456386	34.6	80.7692	17.3077	Deep-sea hydrothermal sediments	Arctic Ocean: Gakkel Ridge	Zhou et al. (2020)	d__Archaea;p__Nanoarchaeota;c__Nanoarchaeia;o__Pacearchaeales;f__GW2011-AR1;g__ASMP01;s__	SAMN09638569	PRJNA480137	GCA_011049525.1	97	543
B53_G16	B53_G16	Absent		1.67014	30.7	67.3469	10.2041	Deep-sea hydrothermal sediments	Mexico: Guaymas Basin, Gulf of California	Seitz et al. (2019)	d__Archaea;p__Nanoarchaeota;c__Nanoarchaeia;o__Pacearchaeales;f__GW2011-AR1;g__CABMGN01;s__	SAMN09214963	PRJNA362212	GCA_003660845.1	299	1845
RBG_19FT_COMBO_34_9	RBG19FT34_9	Present	Archaea;Nanoarchaeota;Nanoarchaeia;Woesearchaeales;	0.599775	33.2	90.3846	0	Shallow aquifer	USA: Rifle, CO	Anantharaman et al.(2016)	d__Archaea;p__Nanoarchaeota;c__Nanoarchaeia;o__Pacearchaeales;f__GW2011-AR1;g__RBG-13-33-26;s__RBG-13-33-26 sp001786415	SAMN04316271	PRJNA288027	GCA_001786415.1	15	645
AS27yjCOA_155	AS27yj_155	Absent		0.60979	26.2	96.1538	1.92308	Anaerobic digester	not applicable	Campanaro et al. (2020)	d__Archaea;p__Nanoarchaeota;c__Nanoarchaeia;o__Pacearchaeales;f__GW2011-AR1;g__RBG-13-33-26;s__RBG-13-33-26 sp012798335	SAMN13894883	PRJNA602310	GCA_012798335.1	68	692
LFW-273_1	LFW273_1	Present	Archaea;Nanoarchaeota;Nanoarchaeia;Woesearchaeales;	0.558684	33.4	96.1538	0	Legacy radioactive waste trench water	Australia: New South Wales, Lucas Heights. Little Forest Legacy Site	Vázquez-Campos et al. (2021)	d__Archaea;p__Nanoarchaeota;c__Nanoarchaeia;o__Pacearchaeales;f__GW2011-AR1;g__RBG-13-33-26;s__RBG-13-33-26 sp902386025	SAMEA4835437	PRJEB21808	GCA_902386025.1	4	708
CABMGN01	CABMGN01	Absent		0.594267	34.9	88.4615	0	Legacy radioactive waste trench water	Australia: New South Wales, Lucas Heights. Little Forest Legacy Site	Vázquez-Campos et al. (2021)	d__Archaea;p__Nanoarchaeota;c__Nanoarchaeia;o__Pacearchaeales;f__GW2011-AR1;g__CABMGN01;s__CABMGN01 sp902385635	SAMEA4835430	PRJEB21808	GCA_902385635.1	9	719
NC_groundwater_964_Pr1_S-0.2um_34_32	NC_groundwater34_32	Absent		1.26571	34	86.5385	5.76923	Shallow aquifer	USA: California, Calistoga	He et al. 2021	d__Archaea;p__Nanoarchaeota;c__Nanoarchaeia;o__Pacearchaeales;f__GW2011-AR1;g__CABMGN01;s__	SAMN15435603	PRJNA640378	GCA_016201665.1	169	1552
PFCY01	PFCY01	Absent		1.15418	32.2	94.2308	0	Deep aquifer	USA: Crystal Geyser near Green River, Utah	Probst et al. (2018 )	d__Archaea;p__Nanoarchaeota;c__Nanoarchaeia;o__Pacearchaeales;f__GW2011-AR1;g__PFCY01;s__PFCY01 sp002763085	SAMN06659406	PRJNA362739	GCA_002763085.1	112	1375
PFCU01	PFCU01	Absent		0.676359	31.6	94.2308	0	Deep aquifer	USA: Crystal Geyser near Green River, Utah	Probst et al. (2018 )	d__Archaea;p__Nanoarchaeota;c__Nanoarchaeia;o__Pacearchaeales;f__PFCU01;g__PFCU01;s__PFCU01 sp001872185	SAMN04328218	PRJNA297582	GCA_001872185.1	40	759
UBA73_CG1-02-39-14	CG1_02_39_14	Absent		0.687729	39.2	94.2308	0	Deep aquifer	USA: Crystal Geyser near Green River, Utah	Probst et al. (2018 )	d__Archaea;p__Nanoarchaeota;c__Nanoarchaeia;o__Pacearchaeales;f__UBA73;g__CG1-02-39-14;s__CG1-02-39-14 sp001872315	SAMN04328220	PRJNA297582	GCA_001872315.1	35	807
UBA73_CG1-02-35-32	CG1_02_35_32	Present	Archaea;Nanoarchaeota;Nanoarchaeia;Woesearchaeales;	0.776861	35.1	96.1538	1.92308	Deep aquifer	USA: Crystal Geyser near Green River, Utah	Probst et al. (2018 )	d__Archaea;p__Nanoarchaeota;c__Nanoarchaeia;o__Pacearchaeales;f__UBA73;g__CG1-02-35-32;s__CG1-02-35-32 sp002792635	SAMN06659750	PRJNA362739	GCA_002792635.1	27	950
J144	J144	Present	Archaea;Nanoarchaeota;Nanoarchaeia;Woesearchaeales;	0.994947	46.3	96.1538	11.5385	Iron-rich hot spring	Japan: Tokyo Prefecture, Shikinejima Island, Jinata Onsen	Ward et al. (2019)	d__Archaea;p__Nanoarchaeota;c__Nanoarchaeia;o__Pacearchaeales;f__UBA73;g__J144;s__J144 sp003694055	SAMN10120044	PRJNA392119	GCA_003694055.1	270	1118
ARS1285	ARS1285	Absent		0.631855	30.6	80.7692	3.84615	Deep seawater	Northwest Arabian Sea Upwelling Province	Tully et al (2018)	d__Archaea;p__Nanoarchaeota;c__Nanoarchaeia;o__Pacearchaeales;f__ARS1285;g__ARS1285;s__ARS1285 sp002688165	SAMN07619587	PRJNA391943	GCA_002688165.1	39	695
DPANNHV_H1.bin.39	HV_H1.bin.39	Absent		1.25856	32.3	86.5385	3.84615	Deep-sea hydrothermal sediments	Pacific Ocean: Okinawa Trough	Zhou et al. (2020)	d__Archaea;p__Nanoarchaeota;c__Nanoarchaeia;o__Pacearchaeales;f__ARS1285;g__;s__	SAMN13483432	PRJNA593679	GCA_018221305.1	67	1406
DPANNHV_H1.bin.21	HV_H1.bin.21	Absent		1.58432	27.4	75	0	Deep-sea hydrothermal sediments	Pacific Ocean: Okinawa Trough	Zhou et al. (2020)	d__Archaea;p__Nanoarchaeota;c__Nanoarchaeia;o__Pacearchaeales;f__ARS1285;g__CABMGE01;s__	SAMN13483430	PRJNA593679	GCA_018221265.1	118	1630
RBG_13_36_9	RBG13_36_9	Absent		1.59169	35.1	75	0	Shallow aquifer	USA: Rifle, CO	Anantharaman et al.(2016)	d__Archaea;p__Nanoarchaeota;c__Nanoarchaeia;o__Pacearchaeales;f__MFWN01;g__MFWN01;s__MFWN01 sp001786395	SAMN04316262	PRJNA288027	GCA_001786395.1	95	1596
ARS1160	ARS1160	Absent		0.803643	44.8	82.3529	0	marine pelagic biome	Northwest Arabian Sea Upwelling Province	Tully et al (2018)	d__Archaea;p__Nanoarchaeota;c__Nanoarchaeia;o__Pacearchaeales;f__ARS1160;g__ARS10;s__ARS10 sp002690445	SAMN07619581	PRJNA391943	GCA_002690445.1	516	7799
J156	J156	Absent		0.515978	38.7	80.7692	0	Iron-rich hot spring	Japan: Tokyo Prefecture, Shikinejima Island, Jinata Onsen	Ward et al. (2019)	d__Archaea;p__Nanoarchaeota;c__Nanoarchaeia;o__Pacearchaeales;f__ARS1160;g__J156;s__J156 sp003693875	SAMN10120056	PRJNA392119	GCA_003693875.1	47	549
CG1023127	CG1023127	Present	Archaea;Nanoarchaeota;Nanoarchaeia;Woesearchaeales;	0.635659	31.2	92.3077	1.92308	Deep aquifer	USA: Crystal Geyser near Green River, Utah	Probst et al. (2018 )	d__Archaea;p__Nanoarchaeota;c__Nanoarchaeia;o__Pacearchaeales;f__CG1-02-31-27;g__CG1-02-31-27;s__CG1-02-31-27 sp002763115	SAMN06659404	PRJNA362739	GCA_002763115.1	16	700
HyVt-147	HyVt-147	Absent		0.331594	33.8	73.0769	1.92308	Deep-sea hydrothermal sediments	Mexico: Guaymas Basin, Gulf of California	Zhou et al. (2020)	d__Archaea;p__Nanoarchaeota;c__Nanoarchaeia;o__Pacearchaeales;f__EX4484-31;g__EX4484-31;s__EX4484-31 sp002254805	SAMN09638314	PRJNA480137	GCA_011040675.1	129	360
UBA12030	UBA12030	Present	Archaea;Nanoarchaeota;Nanoarchaeia;Woesearchaeales;	0.922089	42.5	90.3846	3.84615	Shallow aquifer	USA: Rifle, CO	Castella et al. (2015)	d__Archaea;p__Nanoarchaeota;c__Nanoarchaeia;o__Pacearchaeales;f__UBA12030;g__UBA12030;s__UBA12030 sp10106u	SAMN13192934	PRJNA593905	GCA_013331945.1	49	1135

## Sheet: TableS3
Supplementary Table 3. Single copy genes (SCGs) used to estimate the completeness and contamination of Pacearchaeota genomes with KEGG Orthology (KO) numbers . The SCGs are selected accoding to those used for Pacearchaeota from shallow groundwater at Rifle Site, Colorado (Castelle et al. 2015), except for methionyl-tRNA synthetase (K01874) and tryptophanyl-tRNA synthetase (K01867). Methionyl-tRNA…
	Single copy gene	KOa		Single copy gene	KOa
1	DNA repair and recombination protein RadA	K04483	25	Ribosomal protein L1	K02863
2	Chaperonin GroEL	K04077	26	Ribosomal protein L2	K02886
3	DNA-directed RNA polymerase subunit B	K13798	27	Ribosomal protein L3	K02906
4	Methionine aminopeptidase	K01265	28	Ribosomal protein L4	K02930
5	Transcriptional antiterminator	K02601	29	Ribosomal protein L5	K02931
6	Preprotein translocase subunit SecY	K03076	30	Ribosomal protein L6P/L9E	K02933
7	Ribonuclease HII	K03470	31	Ribosomal protein L11	K02867
8	Alanyl-tRNA synthetase	K01872	32	Ribosomal protein L13	K02871
9	Arginyl-tRNA synthetase	K01887	33	Ribosomal protein L14	K02874
10	Aspartyl-tRNA synthetase	K09759	34	Ribosomal protein L15	K02876
11	Cysteinyl-tRNA synthetase	K01883	35	Ribosomal protein L16/L10E	K02866
12	Glutaminyl-tRNA synthetase	K01885	36	Ribosomal protein L18	K02881
13	Glycyl-tRNA synthetase	K01880	37	Ribosomal protein L22	K02890
14	Histidyl-tRNA synthetase	K01892	38	Ribosomal protein L24	K02895
15	Isoleucyl--tRNA synthetase	K01870	39	Ribosomal protein S2	K02967
16	Leucyl-tRNA synthetase	K01869	40	Ribosomal protein S3	K02982
17	Lysyl-tRNA synthetase	K04567	41	Ribosomal protein S4	K02986
18	Phenylalanyl-tRNA synthetase alpha subunit	K01889	42	Ribosomal protein S5	K02988
19	Phenylalanyl-tRNA synthetase beta subunit	K01890	43	Ribosomal protein S7	K02992
20	Prolyl-tRNA synthetase	K01881	44	Ribosomal protein S8	K02994
21	Seryl-tRNA synthetase	K01875	45	Ribosomal protein S9	K02996
22	Threonyl-tRNA synthetase	K01868	46	Ribosomal protein S10	K02946
23	Tyrosyl-tRNA synthetase	K01866	47	Ribosomal protein S11	K02948
24	Valyl-tRNA synthetase	K01873	48	Ribosomal protein S12	K02950
			49	Ribosomal protein S13	K02952
			50	Ribosomal protein S15P/S13e	K02956
			51	Ribosomal protein S17	K02961
			52	Ribosomal protein S19	K02965

## Sheet: TableS4
Supplementary Table 4. Metabolic pathways and genes frequnetly encoded in Pacearchaeota genomes. Gene annotation was performed by BlastKOALA with default thresholds (see methods).
		Genome ID	UBA12081	UBA9966	UBA10127	AR13	ARS1301	HVH1bin34	HyVt377	HyVt356	BMS3ABIN17	HyVt255	HyVt308	ARS1126	NP1466	Idcincare3	Idcinmeta1	B60G9	CG01t2947	CG01t2942	CG203013	EX448471	JWKY01	MWBV01	B53G16	RBG19FT349	LFW2731	AS27yj155	CABMGN01	NCgw3432	PFCY01	PFCU01	ARS1285	HVH1bin21	HVH1bin39	RBG13369	CG1023914	CG1023532	J144	ARS1160	J156	CG1023127	HyVt147	UBA12030
	gene	KO
Glycolysis	Glucokinase	K12407	0	0	0	0	0	0	0	0	0	0	0	0	0	0	0	0	0	0	0	0	0	0	0	0	0	0	0	0	0	0	0	0	0	0	0	0	0	0	0	0	0	0
		K00918	0	0	0	0	0	0	0	0	0	0	0	0	0	0	0	0	0	0	0	0	0	0	0	0	0	0	0	0	0	0	0	0	0	0	0	0	0	0	0	0	0	0
		K00845	0	0	0	0	0	0	0	0	0	0	0	0	0	0	0	1	0	0	0	0	0	0	0	0	0	0	0	0	0	0	0	0	1	1	0	0	0	0	0	0	0	0
	Glucose-6-P/mannose-6-P isomerase	K01810	0	0	0	0	0	0	0	0	0	0	0	0	0	0	0	0	0	0	0	0	0	0	0	0	0	0	0	0	0	0	0	0	0	0	0	0	2	0	0	0	0	0
		K06859	0	0	0	0	0	0	0	0	1	0	0	1	0	0	0	0	0	0	0	0	0	0	1	0	0	0	0	0	0	0	1	0	0	1	0	0	0	0	0	0	0	0
	Phosphofructokinase	K00850	0	0	0	0	0	0	0	0	0	0	0	0	0	0	0	0	0	0	0	0	0	0	0	0	0	0	0	0	0	0	0	0	0	0	0	0	0	0	0	0	0	0
		K21071	0	0	0	0	0	0	0	0	0	0	0	0	0	0	0	0	0	0	0	0	0	0	0	0	0	0	0	0	0	0	0	0	1	1	0	0	0	0	0	0	0	0
		K00918	0	0	0	0	0	0	0	0	0	0	0	0	0	0	0	0	0	0	0	0	0	0	0	0	0	0	0	0	0	0	0	0	0	0	0	0	0	0	0	0	0	0
	Fructose bisphosphate aldolase	K01623	0	0	0	0	0	0	0	0	0	0	0	0	0	0	0	0	0	0	0	0	0	0	0	0	0	0	0	0	0	0	0	0	0	0	0	0	0	0	0	0	0	0
		K03841	0	0	0	0	0	0	0	0	0	0	0	0	0	0	0	0	0	0	0	0	0	0	1	0	0	0	0	0	0	0	0	0	0	0	0	0	0	0	0	0	0	0
		K01622	0	0	0	0	0	0	0	0	0	0	0	0	0	0	0	0	0	0	0	0	0	0	1	0	0	0	0	0	0	0	0	0	0	0	0	0	0	0	0	0	0	0
	Triosephos phate isomerase	K01803	1	1	1	1	0	0	0	0	1	0	0	1	0	1	1	0	0	0	0	0	0	1	0	0	0	0	0	1	1	1	1	2	1	0	0	0	1	0	0	0	0	0
	Glyceraldehyde-3-phosphate dehydrogenase	K00134	0	0	0	0	0	0	0	0	0	0	0	0	0	0	0	0	0	0	0	0	0	0	0	0	0	0	0	0	0	0	0	0	0	0	0	0	0	0	0	0	0	0
	Phosphoglycerate kinase	K00927	1	1	1	1	0	0	0	0	1	0	0	1	0	1	1	1	0	0	0	0	0	1	1	0	0	0	0	1	1	1	0	1	2	1	0	0	1	1	1	0	0	0
		K01007	2	2	2	2	1	0	2	1	1	0	1	1	1	1	1	2	1	3	2	0	1	2	1	1	2	1	0	1	1	1	1	0	2	2	1	1	1	2	1	0	1	0
	Phosphoglyceromutase	K15633	0	0	0	0	0	0	0	0	0	0	0	0	0	0	0	0	0	0	0	0	0	0	0	0	0	0	0	0	0	0	0	1	0	0	0	0	0	0	0	0	0	0
	Enolase	K01689	1	1	1	1	1	1	1	1	1	1	1	1	1	1	1	2	1	1	0	1	1	1	1	0	1	1	1	1	1	1	1	0	0	0	1	1	1	1	1	1	1	0
	Pyruvate kinase	K00873	1	1	1	1	0	0	0	0	0	0	0	0	0	0	0	1	0	0	0	0	0	0	0	0	0	0	0	0	1	0	0	0	0	0	0	0	0	0	0	0	0	0
		K01007	2	2	2	2	1	0	2	1	1	0	1	1	1	1	1	2	1	3	2	0	1	2	1	1	2	1	0	1	1	1	1	0	2	2	1	1	1	2	1	0	1	0
Pentose Phosphate pathway	Glucose-6-phosphate 1-dehydrogenase	K00036	0	0	0	0	0	0	0	0	0	0	0	0	0	0	0	0	0	0	0	0	0	0	0	0	1	0	0	0	0	0	0	0	1	0	0	0	1	0	0	0	0	0
	6-phosphogluconolactonase	K01057	0	0	0	0	0	0	0	0	0	0	0	0	0	0	0	0	0	0	0	0	0	0	0	0	0	0	0	0	2	0	0	0	0	0	0	0	0	0	0	0	0	0
	6-phosphogluconate dehydrogenase	K00033	0	0	0	0	0	0	0	0	0	0	0	0	0	0	0	0	0	0	0	0	0	0	0	0	0	0	0	0	0	0	1	0	0	0	0	0	2	0	0	0	0	0
	Ribose-5-P isomerase	K01807	0	0	0	0	0	0	0	0	0	0	0	0	0	0	0	0	0	0	0	0	0	0	0	0	0	0	0	1	0	0	0	0	0	0	0	0	0	0	0	0	0	0
		K01808	0	0	0	0	0	0	0	0	0	0	0	0	0	1	1	1	0	0	0	0	0	0	0	0	0	0	0	0	1	1	1	1	1	0	0	0	1	1	0	0	0	0
	Ribulose-P 3-epimerase	K01783	1	1	1	1	0	0	0	0	0	0	0	0	0	1	1	2	0	0	0	0	0	0	0	0	0	0	0	0	1	1	1	0	0	0	0	0	1	0	0	0	0	0
	Transaldolase	K00616	0	0	0	0	0	0	0	0	0	0	0	0	0	0	0	1	0	0	0	0	0	0	0	0	0	0	0	0	1	0	1	1	1	0	1	0	1	1	0	0	0	0
	Transketolase	K00615	0	0	0	0	0	4	0	0	0	2	1	0	2	1	1	1	0	0	0	0	0	0	2	0	0	0	0	0	1	1	1	0	0	1	0	0	1	4	0	0	0	2
Nucleotide Salvage pathway	Ribose-phosphate pyrophosphokinase	K00948	1	1	1	1	0	0	0	0	0	0	0	0	0	0	0	1	0	0	0	0	1	1	0	1	0	1	0	0	1	0	1	1	1	1	0	0	1	0	0	1	0	1
	Adenine phosphoribosyltransferase	K00759	1	2	2	2	0	1	0	0	0	0	0	0	0	0	0	0	0	0	0	0	0	0	0	0	0	0	0	0	0	0	0	0	0	0	0	0	0	0	0	0	0	0
	AMP phosphorylase	K18931	1	1	1	1	1	1	0	0	1	0	1	1	0	0	0	0	1	0	0	0	0	1	1	0	0	0	0	0	0	0	0	0	0	0	0	1	1	1	0	0	0	0
		K00758	0	0	0	0	0	0	0	0	0	0	0	0	0	0	0	1	0	1	1	1	0	0	0	1	1	1	0	1	0	0	0	1	0	1	0	0	0	0	0	1	0	0
	Ribose-1,5-bisP isomerase	K18237	0	1	1	1	1	1	1	0	1	1	0	1	1	0	0	1	1	1	1	1	1	0	1	0	0	1	1	1	0	0	1	1	1	1	1	1	0	1	1	1	1	0
		K08963	0	0	0	0	0	0	0	0	1	0	0	1	0	0	0	1	0	0	0	0	1	0	1	0	0	0	0	1	0	0	0	0	0	0	0	0	0	0	0	0	0	0
		K03680	0	0	0	0	0	0	0	0	0	0	0	0	0	0	0	0	0	0	0	0	0	0	0	0	0	0	0	0	0	0	0	0	0	0	0	0	0	0	0	0	0	0
	Ribulose-bisphosphate carboxylase large chain	K01601	1	1	1	1	1	1	2	0	1	1	1	1	0	0	0	1	1	1	1	1	1	1	1	1	1	1	1	2	0	0	1	1	1	0	1	1	0	1	1	1	1	0
Acetate metabolism	Acetate kinase	K00925	0	0	0	0	0	0	0	0	0	0	0	0	0	0	0	0	1	0	0	0	0	1	0	0	1	1	0	0	0	0	0	0	0	0	0	0	0	0	0	0	0	0
	Phosphate acetyltransferase	K13788	0	0	0	0	0	0	0	0	0	0	0	0	0	0	0	0	0	0	0	0	0	0	0	0	0	0	0	0	0	0	0	0	0	0	0	0	0	0	0	0	0	0
	Acetyl-CoA synthetase	K01895	1	1	1	1	0	2	0	0	1	1	1	1	1	0	0	0	0	0	0	1	0	0	0	0	0	0	0	1	1	0	0	0	1	1	0	0	0	0	1	0	0	0
Ferrodoxin	Pyruvate-ferredoxin oxidoreductase	K00174	1	1	1	1	0	1	0	0	1	1	1	1	1	0	0	1	1	0	0	1	0	1	3	0	1	1	1	1	1	0	1	1	1	0	0	0	0	0	1	0	0	0
	Ferredoxin	K05337	1	1	1	1	1	1	0	0	1	0	1	1	1	0	0	2	0	0	0	1	0	1	2	1	1	1	0	1	0	0	0	1	2	0	0	0	0	1	1	1	0	1
NiFe hydrogenase 3b	NiFe hydrogenase 3b, subunit alpha	K17993	1	1	1	1	0	0	0	0	1	0	1	1	0	0	0	0	0	0	0	0	0	0	2	0	0	0	0	0	1	0	0	1	1	1	0	0	0	0	0	0	0	0
	NiFe hydrogenase 3b, subunit delta	K17994	1	1	1	1	0	0	0	0	1	0	0	1	0	0	0	0	0	0	0	0	0	0	2	0	0	0	0	0	0	0	0	1	1	1	0	0	0	0	0	0	0	0
	NiFe hydrogenase 3b, subunit gamma	K17995	0	0	0	0	0	0	0	0	0	0	0	0	0	0	0	0	0	0	0	0	0	0	2	0	0	0	0	0	0	0	0	0	0	0	0	0	0	0	0	0	0	0
	NiFe hydrogenase 3b, subunit beta	K17996	1	1	1	1	0	0	0	0	1	0	0	1	0	0	0	0	0	0	0	0	0	0	2	0	0	0	0	0	0	0	0	1	1	0	0	0	0	0	0	0	0	0
Copper transport	Copper chaperone	K07213	0	0	0	0	0	0	0	0	0	0	0	0	0	0	0	0	0	0	0	0	0	0	0	0	0	0	0	0	0	0	0	0	0	0	0	0	0	0	0	0	0	0
	Copper-exporting P-type ATPase	K17686	1	1	1	1	0	0	1	1	1	0	2	1	0	1	1	0	0	1	0	0	1	0	0	0	0	0	1	1	1	1	0	1	1	1	1	1	0	2	2	0	0	0

## Sheet: TableS5
Supplementary Table 5. Presence of biosynthetic genes involved in nucleotides, amino acids, lipids and cofactors in Pacearchaeota genomes. Gene annotation was performed by BlastKOALA with default thresholds (see methods)
	Nucleotide biosynthesis pathways																											Amino-acids Biosynthesis and Metabolism
																																	Biosynthesis_Arginine														Biosynthesis_Cysteine
	Purine Metabolism													Pyrimidine Metabolism														Biosynthesis_Alanine																Biosynthesis_Asparagine
KO	K01939	K01756	K01923	K13713	K11787	K01588	K00764	K00602	K01589	K01952	K01933	K01492	K11175	K01954	K01493	K01494	K00254	K00940	K00948	K00560	K00943	K00608	K01465	K00762	K01591	K01937	K09903	K09758	K01775	K00835	K00814	K04487	K01940	K01755	K14681	K13043	K00611	K01438	K00818	K00145	K12659	K00930	K11067	K01953	K01424	K01914	K00640	K01738	K01697
gene	purA, ADSS	purB, ADSL	purC	purCD	GART	purE	purF, PPAT	purH	purK	purL, PFAS	purM	purNH	purN		comEB	dcd	DHODH, pyrD	ndk, NME	PRPS, prsA	thyA, TYMS	tmk, DTYMK	pyrBI	URA4, pyrC	pyrE	pyrF	pyrG, CTPS	pyrH	asdA	alr	avtA	GPT, ALT	iscS, NFS1	argG, ASS1	argH, ASL	argHA	argF	OTC, argF, argI	argE	argD	argC	ARG56	argB	NAGS	asnB, ASNS	ansA, ansB	asnA	cysE	cysK	CBS
Genome ID	adenylosuccinate synthase	adenylosuccinate lyase	phosphoribosylaminoimidazole-succinocarboxamide synthase	fusion protein	phosphoribosylamine--glycine ligase / phosphoribosylglycinamide formyltransferase / phosphoribosylformylglycinamidine cyclo-ligase	5-(carboxyamino)imidazole ribonucleotide mutase	amidophosphoribosyltransferase	phosphoribosylaminoimidazolecarboxamide formyltransferase / IMP cyclohydrolase	5-(carboxyamino)imidazole ribonucleotide synthase	phosphoribosylformylglycinamidine synthase	phosphoribosylformylglycinamidine cyclo-ligase	phosphoribosylglycinamide/phosphoribosylaminoimidazolecarboxamide formyltransferase	phosphoribosylglycinamide formyltransferase 1	carbamoyl-phosphate synthase	dCMP deaminase	dCTP deaminase	dihydroorotate dehydrogenase	nucleoside-diphosphate kinase	ribose-phosphate pyrophosphokinase	thymidylate synthase	dTMP kinase	aspartate carbamoyltransferase	dihydroorotase	orotate phosphoribosyltransferase	orotidine-5'-phosphate decarboxylase	CTP synthase	uridylate kinase	aspartate 4-decarboxylase	alanine racemase	valine--pyruvate aminotransferase	alanine transaminase	cysteine desulfurase	argininosuccinate synthase	argininosuccinate lyase	argininosuccinate lyase / amino-acid N-acetyltransferase	N-succinyl-L-ornithine transcarbamylase	ornithine carbamoyltransferase	acetylornithine deacetylase	acetylornithine aminotransferase	N-acetyl-gamma-glutamyl-phosphate reductase	N-acetyl-gamma-glutamyl-phosphate reductase / acetylglutamate kinase	acetylglutamate kinase	N-acetylglutamate synthase	asparagine synthase (glutamine-hydrolysing)	L-asparaginase	aspartate--ammonia ligase	serine O-acetyltransferase	cysteine synthase	cystathionine beta-synthase
UBA12081	0	0	0	0	0	0	0	0	0	0	1	0	0	0	1	0	0	1	1	0	0	0	0	0	0	0	0	0	0	0	0	1	0	0	0	0	0	0	0	0	0	0	0	0	0	0	0	0	0
UBA9966	0	0	0	0	0	0	0	0	0	0	1	0	0	0	1	0	0	1	1	1	1	0	0	0	0	0	1	0	0	0	0	1	0	0	0	0	0	0	0	0	0	0	0	1	0	0	0	0	0
UBA10127	0	0	0	0	0	0	0	0	0	0	1	0	0	0	1	0	0	1	1	1	1	0	0	0	0	0	1	0	0	0	0	1	0	0	0	0	0	0	0	0	0	0	0	1	0	0	0	0	0
AR13	0	0	0	0	0	0	0	0	0	0	1	0	0	0	1	0	0	1	1	1	1	0	0	0	0	0	1	0	0	0	0	1	0	0	0	0	0	0	0	0	0	0	0	1	0	0	0	0	0
ARS1301	0	0	0	0	0	0	0	0	0	0	0	0	0	0	0	0	0	1	0	0	0	0	0	0	0	0	1	0	0	0	0	0	0	0	0	0	0	0	0	0	0	0	0	0	0	0	0	0	0
HVH1bin34	0	0	0	0	0	0	0	0	0	0	0	0	0	0	0	2	1	1	0	0	0	0	0	0	0	0	0	0	0	0	0	0	0	0	0	0	0	0	0	0	0	0	0	1	0	0	0	0	0
HyVt377	0	0	0	0	0	0	0	0	0	0	0	0	0	0	0	0	0	1	0	1	0	0	0	0	0	0	1	0	0	0	0	0	0	0	0	0	0	0	0	0	0	0	0	0	0	0	0	0	0
HyVt356	0	0	0	0	0	0	0	0	0	0	1	0	0	0	1	0	0	0	0	0	0	0	0	0	1	0	1	0	0	0	0	0	0	0	0	0	0	0	0	0	0	0	0	0	0	0	0	0	0
BMS3ABIN17	0	0	0	0	0	0	0	0	0	0	1	0	0	0	2	0	0	0	0	0	1	0	0	0	0	1	1	0	0	0	0	1	0	0	0	0	0	0	0	1	0	0	0	0	0	0	0	0	0
HyVt255	0	0	0	0	0	0	1	0	0	0	0	0	0	0	0	1	0	1	0	0	0	0	0	0	0	0	0	0	0	0	0	1	0	0	0	0	0	0	0	0	0	0	0	0	0	0	0	0	0
HyVt308	0	0	0	0	0	0	0	0	0	0	1	0	0	0	2	0	0	0	0	0	0	0	0	0	0	0	0	0	0	0	0	0	0	0	0	0	0	0	0	1	0	0	0	1	0	0	0	0	0
ARS1126	0	0	0	0	0	0	0	0	0	0	1	0	0	0	2	0	0	0	0	0	1	0	0	0	0	0	1	0	0	0	0	1	0	0	0	0	0	0	0	1	0	0	0	0	0	0	0	0	0
NP1466	0	0	0	0	0	0	0	0	0	0	0	0	0	0	1	1	2	1	0	0	0	0	0	0	1	0	1	0	0	0	0	1	0	0	0	0	0	0	0	0	0	0	0	0	0	0	0	0	0
Idcincare3	0	0	1	0	0	0	0	0	0	0	1	0	0	0	0	1	1	1	0	1	1	0	1	1	0	0	1	0	0	0	0	0	0	0	0	0	0	0	0	0	0	0	0	0	0	0	0	0	0
Idcinmeta1	0	0	1	0	0	0	0	0	0	0	1	0	0	0	0	1	1	1	0	1	1	0	1	1	1	0	1	0	0	0	0	0	0	0	0	0	0	0	0	0	0	0	0	0	0	0	0	0	0
B60G9	1	0	0	0	0	0	0	0	0	0	0	0	1	0	1	1	0	1	1	1	2	0	2	1	2	2	1	0	2	0	0	2	1	1	0	0	1	1	0	0	0	0	0	1	0	0	0	0	0
CG01t2947	0	0	0	0	0	0	0	0	0	0	0	0	0	0	2	1	0	1	0	2	0	0	0	0	0	0	1	0	0	0	0	1	0	0	0	0	0	0	0	0	0	0	0	0	0	0	0	0	0
CG01t2942	0	0	0	0	0	0	0	0	0	0	0	0	0	0	1	0	0	1	0	0	0	0	0	0	0	0	1	0	0	0	0	1	0	0	0	0	0	0	0	0	0	0	0	0	0	0	0	0	0
CG203013	0	0	0	0	0	0	0	0	0	0	0	0	0	0	0	0	0	1	0	1	0	0	0	0	0	0	1	0	0	0	0	0	0	0	0	0	0	0	0	0	0	0	0	0	0	0	0	0	0
EX448471	0	0	0	0	0	0	0	0	0	0	0	0	0	0	1	0	0	1	0	1	1	0	0	0	0	0	1	0	0	0	0	0	0	0	0	0	0	0	0	0	0	0	0	0	0	0	0	0	0
JWKY01	0	0	0	0	0	0	0	0	0	0	0	0	0	0	0	0	0	0	1	0	0	0	0	0	0	0	1	0	0	0	0	0	0	0	0	0	0	0	0	0	0	0	0	0	0	0	0	0	0
MWBV01	0	0	0	0	0	0	0	0	0	0	0	0	0	0	1	1	0	1	1	1	0	0	0	0	0	0	1	0	0	0	0	1	0	0	0	0	0	0	0	0	0	0	0	1	0	0	0	0	0
B53G16	1	0	0	0	0	1	1	0	0	0	1	0	1	0	1	0	0	0	0	0	1	0	0	0	1	1	1	0	0	0	0	1	0	0	0	0	1	0	0	1	0	1	0	1	0	0	0	1	0
RBG19FT349	0	0	0	0	0	0	1	0	0	0	0	0	0	0	0	0	0	1	1	0	0	0	0	0	0	0	1	0	0	0	0	1	0	0	0	0	0	0	0	0	0	0	0	0	0	0	0	0	0
LFW2731	0	0	0	0	0	0	0	0	0	0	0	0	0	0	0	0	0	1	0	0	1	0	0	0	0	0	1	0	0	0	0	1	0	0	0	0	0	0	0	0	0	0	0	0	0	0	0	0	0
AS27yj155	0	0	0	0	0	0	0	0	0	0	0	0	0	0	1	0	0	1	1	1	1	0	0	0	0	0	1	0	0	0	0	1	0	0	0	0	0	0	0	0	0	0	0	0	0	0	0	0	0
CABMGN01	0	0	0	0	0	0	0	0	0	0	0	0	0	0	0	1	0	1	0	0	0	0	0	0	0	1	0	0	0	0	0	1	0	0	0	0	0	0	0	0	0	0	0	0	0	0	0	0	0
NCgw3432	1	1	1	0	0	0	1	0	0	0	1	0	0	0	2	0	0	1	0	0	1	0	0	0	1	1	2	0	0	0	0	2	1	0	0	0	1	0	0	0	0	0	0	3	0	0	0	0	0
PFCY01	0	0	0	0	0	0	1	0	0	0	1	0	0	0	0	0	0	0	1	0	1	0	0	1	1	1	1	0	0	0	0	1	0	0	0	0	0	0	0	0	0	0	0	0	0	0	0	0	0
PFCU01	0	0	0	0	0	0	0	0	0	0	0	0	0	0	0	0	1	0	0	0	2	0	0	0	0	0	1	0	0	0	0	0	0	0	0	0	0	0	0	0	0	0	0	0	0	0	0	0	0
ARS1285	0	0	0	0	0	0	0	0	0	0	0	0	0	0	1	0	0	1	1	0	1	0	0	0	0	0	1	0	0	0	0	0	0	0	0	0	0	0	0	0	0	0	0	1	0	0	0	0	0
HVH1bin21	0	1	1	0	0	0	1	2	0	0	0	0	1	0	1	0	0	0	1	1	0	0	0	0	1	1	1	0	0	0	0	0	0	0	0	0	0	0	0	0	0	0	0	0	0	0	0	0	0
HVH1bin39	0	0	1	0	0	0	1	2	0	0	0	0	0	0	0	1	0	1	1	2	1	0	0	0	0	0	1	0	0	0	0	1	0	0	0	0	0	0	0	0	0	0	0	0	0	0	0	0	0
RBG13369	0	0	0	0	0	0	1	0	0	0	0	0	0	0	0	0	0	2	1	1	1	0	0	0	0	0	0	0	0	0	0	1	0	0	0	0	0	0	0	0	0	0	0	0	0	0	0	0	0
CG1023914	0	0	0	0	0	0	0	0	0	0	0	0	1	0	0	0	0	1	0	1	0	0	1	0	1	0	1	0	0	0	0	1	0	0	0	0	0	0	0	0	0	0	0	0	0	0	0	0	0
CG1023532	0	0	0	0	0	0	1	0	0	0	0	0	1	0	0	0	0	1	0	1	1	0	0	0	0	0	1	0	0	0	0	0	0	0	0	0	1	0	0	0	0	0	0	0	0	0	0	0	0
J144	2	0	0	0	0	0	0	0	0	0	0	0	0	0	1	0	1	1	1	1	0	0	0	0	0	0	1	0	0	0	0	1	0	0	0	0	0	0	0	0	0	0	0	0	0	0	0	0	0
ARS1160	2	1	0	0	0	0	0	0	0	0	0	0	0	0	6	0	0	0	0	1	1	0	0	0	0	1	1	0	0	0	0	1	0	0	0	0	0	0	0	0	0	0	0	4	0	0	0	0	0
J156	0	0	0	0	0	0	0	0	0	0	0	0	0	0	0	0	0	1	0	0	1	0	0	0	0	0	0	0	0	0	0	1	0	0	0	0	0	0	0	0	0	0	0	0	0	0	0	0	0
CG1023127	0	0	0	0	0	0	0	0	0	0	0	0	0	0	1	1	0	1	1	0	1	0	0	0	0	1	0	0	0	0	0	1	0	0	0	0	0	0	0	0	0	0	0	1	0	0	0	0	0
HyVt147	0	0	1	0	0	0	0	0	0	0	0	0	0	0	1	0	0	1	0	0	1	0	0	0	0	0	1	0	0	0	0	1	0	0	0	0	0	0	0	0	0	0	0	0	0	0	0	0	0
UBA12030	0	0	0	0	0	0	1	0	0	0	0	0	1	0	1	0	1	1	1	0	1	0	0	0	1	1	1	0	0	0	0	0	0	0	0	0	1	0	0	0	0	0	0	2	0	0	0	0	0
[truncated: 154 more columns]

## Sheet: TableS6
Supplementary Table 6. Metabolic annotation of Pacearchaeota genomes by KEGG Decoder. Gene annotation was performed by BlastKOALA with default thresholds (see methods)
				Oxidative phosphoritation												Carbon fixation							Carbohydrate metabolism																	Nitrogen metabolism
pathway/gene	glycolysis	gluconeogenesis	TCA Cycle	NAD(P)H-quinone oxidoreductase	NADH-quinone oxidoreductase	Na-NADH-ubiquinone oxidoreductase	F-type ATPase	V-type ATPase	Cytochrome c oxidase	Ubiquinol-cytochrome c reductase	Cytochrome o ubiquinol oxidase	Cytochrome aa3-600 menaquinol oxidase	Cytochrome c oxidase, cbb3-type	Cytochrome bd complex		RuBisCo	CBB Cycle	rTCA Cycle	Wood-Ljungdahl	3-Hydroxypropionate Bicycle	4-Hydroxybutyrate/3-hydroxypropionate		pectinesterase	diacetylchitobiose deacetylase	glucoamylase	D-galacturonate epimerase	exo-poly-alpha-galacturonosidase	oligogalacturonide lyase	cellulase	exopolygalacturonase	chitinase	basic endochitinase B	bifunctional chitinase/lysozyme	beta-N-acetylhexosaminidase	D-galacturonate isomerase	alpha-amylase	beta-glucosidase	pullulanase		ammonia oxidation (amo/pmmo)	hydroxylamine oxidation	nitrite oxidation	dissim nitrate reduction	DNRA	nitrite reduction	nitric oxide reduction	nitrous-oxide reduction	nitrogen fixation	hydrazine dehydrogenase
Genome ID
UBA12081	0.44	0	0.12	0	0	0	0	0	0	0	0	0	0	0		1	0.75	0	0	0.06	0		0	0	0	0	0	0	0	0	0	0	0	0	0	0	0	0		0	0	0	0	0	0	0	0	0	0
UBA9966	0.44	0	0.12	0	0	0	0	0	0	0	0	0	0	0		1	0.75	0	0	0.06	0		0	0	0	0	0	0	0	0	0	0	0	0	0	0	0	0		0	0	0	0	0	0	0	0	0	0
UBA10127	0.44	0	0.12	0	0	0	0	0	0	0	0	0	0	0		1	0.75	0	0	0.06	0		0	0	0	0	0	0	0	0	0	0	0	0	0	0	0	0		0	0	0	0	0	0	0	0	0	0
AR13	0.44	0	0.12	0	0	0	0	0	0	0	0	0	0	0		1	0.75	0	0	0.06	0		0	0	0	0	0	0	0	0	0	0	0	0	0	0	0	0		0	0	0	0	0	0	0	0	0	0
ARS1301	0.11	0	0	0	0	0	0	0	0	0	0	0	0	0		1	0.25	0	0	0.06	0		0	0	0	0	0	0	0	0	0	0	0	0	0	0	0	0		0	0	0	0	0	0	0	0	0	0
HVH1bin34	0.11	0	0.12	0	0	0	0	0	0	0	0	0	0	0		1	0.25	0	0	0	0		0	0	0	0	0	0	0	0	0	0	0	0	0	0	0	0		0	0	0	0	0	0	0	0	0	0
HyVt377	0.11	0	0	0	0	0	0	0	0	0	0	0	0	0		1	0.25	0	0	0.06	0		0	0	0	0	0	0	0	0	0	0	0	0	0	0	0	0		0	0	0	0	0	0	0	0	0	0
HyVt356	0.11	0	0	0	0	0	0	0	0	0	0	0	0	0		0	0	0	0	0.06	0		0	0	0	0	0	0	0	0	0	0	0	0	0	0	0	0		0	0	0	0	0	0	0	0	0	0
BMS3ABIN17	0.33	0	0.12	0	0	0	0	0	0	0	0	0	0	0		1	0.75	0	0	0.06	0		0	0	0	0	0	0	0	0	0	0	0	0	0	0	0	0		0	0	0	0	0	0	0	0	0	0
HyVt255	0.22	0	0.12	0	0	0	0	0	0	0	0	0	0	0		1	0.5	0	0	0.06	0		0	1	0	0	0	0	0	0	0	0	0	0	0	0	0	0		0	0	0	0	0	0	0	0	0	0
HyVt308	0.33	0	0.12	0	0	0	0	0	0	0	0	0	0	0		1	0.75	0	0	0.06	0		0	0	0	0	0	0	0	0	0	0	0	0	0	0	0	0		0	0	0	0	0	0	0	0	0	0
ARS1126	0.11	0	0.12	0	0	0	0	0	0	0	0	0	0	0		0	0	0	0	0.06	0		0	0	0	0	0	0	0	0	0	0	0	0	0	0	0	0		0	0	0	0	0	0	0	0	0	0
NP1466	0.11	0	0.12	0	0	0	0	0	0	0	0	0	0	0		1	0.25	0	0	0	0		0	0	0	0	0	0	0	0	0	0	0	0	0	0	0	0		0	0	0	0	0	0	0	0	0	0
Idcincare3	0.33	0	0	0	0	0	0	0	0	0	0	0	0	0		0	0	0	0	0.06	0		0	0	0	0	0	0	0	0	0	0	0	0	0	0	0	0		0	0	0	0	0	0	0	0	0	0
Idcinmeta1	0.33	0	0	0	0	0	0	0	0	0	0	0	0	0		0	0	0	0	0.06	0		0	1	0	0	0	0	0	0	0	0	0	0	0	0	0	0		0	0	0	0	0	0	0	0	0	0
B60G9	0.56	0	0.25	0	0	0	0.75	0.11	0	0	0	0	0	0		1	0.83	0	0.17	0.06	0		0	1	0	0	0	0	0	0	0	0	0	1	0	0	0	0		0	0	0	0	0	0	0	0	0	0
CG01t2947	0.11	0	0.12	0	0.14	0	0	0	0	0	0	0	0	0		1	0.25	0	0	0.06	0		0	0	0	0	0	0	0	0	0	0	0	0	0	0	0	0		0	0	0	0	0	0	0	0	0	0
CG01t2942	0	0	0	0	0	0	0	0	0	0	0	0	0	0		1	0.25	0	0	0.06	0		0	0	0	0	0	0	0	0	0	0	0	0	0	0	0	0		0	0	0	0	0	0	0	0	0	0
CG203013	0.11	0	0	0	0	0	0	0	0	0	0	0	0	0		1	0.25	0	0	0.06	0		0	0	0	0	0	0	0	0	0	0	0	0	0	0	0	0		0	0	0	0	0	0	0	0	0	0
EX448471	0.22	0	0.12	0	0	0	0	0	0	0	0	0	0	0		1	0.25	0	0	0	0		0	0	0	0	0	0	0	0	0	0	0	1	0	0	0	0		0	0	0	0	0	0	0	0	0	0
JWKY01	0.11	0	0	0	0	0	0	0	0.25	0	0	0	0	0		1	0.25	0	0	0.06	0		0	0	0	0	0	0	0	0	0	0	0	0	0	0	0	0		0	0	0	0	0	0	0	0	0	0
MWBV01	0.33	0	0.12	0	0.14	0	0	0	0	0	0	0	0	0		1	0.75	0	0	0.06	0		0	0	0	1	0	0	0	0	0	0	0	1	0	0	0	0		0	0	0	0	0	0	0	0	0	0
B53G16	0.33	0.44	0.12	0	0.14	0	0	0.22	0	0	0	0	0	0		1	0.71	0	0	0.12	0.1		0	0	0	1	0	0	0	0	0	0	0	0	0	0	1	0		0	0	0	0	0	0	0	0	0	0
RBG19FT349	0	0	0	0	0	0	0	0	0	0	0	0	0	0		1	0.25	0	0	0.06	0		0	0	0	0	0	0	0	0	0	0	0	0	0	0	0	0		0	0	0	0	0	0	0	0	0	0
LFW2731	0.11	0	0.12	0	0	0	0	0	0	0	0	0	0	0		1	0.25	0	0	0.06	0		0	0	0	0	0	0	0	0	0	0	0	0	0	0	0	0		0	0	0	0	0	0	0	0	0	0
AS27yj155	0.11	0	0.12	0	0	0	0	0	0	0	0	0	0	0		1	0.25	0	0	0.06	0		0	0	0	0	0	0	0	0	0	0	0	0	0	0	0	0		0	0	0	0	0	0	0	0	0	0
CABMGN01	0.11	0	0.12	0	0	0	0	0	0	0	0	0	0	0		1	0.25	0	0	0	0		0	0	0	0	0	0	0	0	0	0	0	0	0	0	0	0		0	0	0	0	0	0	0	0	0	0
NCgw3432	0.33	0	0.38	0	0	0	0	0	0	0	0	0	0	0		1	0.75	0	0	0.12	0		0	0	0	0	0	0	0	0	0	0	0	0	0	0	0	0		0	0	0	0	0	0	0	0	0	0
PFCY01	0.44	0	0.12	0	0	0	0	0	0	0	0	0	0	0		0	0	0	0	0.06	0		0	0	0	0	0	0	0	0	0	0	0	0	0	0	0	0		0	0	0	0	0	0	0	0	0	0
PFCU01	0.44	0	0	0	0	0	0	0	0	0	0	0	0	0		0	0	0	0	0.06	0		0	0	0	0	0	0	0	0	0	0	0	0	0	0	0	0		0	0	0	0	0	0	0	0	0	0
ARS1285	0.11	0	0.12	0	0	0	0	0	0	0	0	0	0	0		1	0.5	0	0	0.06	0		0	0	0	0	0	0	0	0	0	0	0	0	0	0	0	0		0	0	0	0	0	0	0	0	0	0
HVH1bin21	0.33	0	0	0	0	0	0	0	0	0	0	0	0	0		1	0.5	0	0	0.06	0		0	0	0	0	0	0	0	0	0	0	0	0	0	0	0	0		0	0	0	0	0	0	0	0	0	0
HVH1bin39	0.33	0	0.12	0	0	0	0	0	0	0	0	0	0	0		1	0.75	0	0	0.06	0		0	0	0	0	0	0	0	0	0	0	0	0	0	0	0	0		0	0	0	0	0	0	0	0	0	0
RBG13369	0.33	0	0	0	0	0	0	0	0	0	0	0	0	0		0	0	0	0	0.06	0		0	0	0	0	0	0	0	0	0	0	0	1	0	0	0	0		0	0	0	0	0	0	0	0	0	0
CG1023914	0.11	0	0	0	0	0	0	0	0	0	0	0	0	0		1	0.25	0	0	0.06	0		0	0	0	0	0	0	0	0	0	0	0	0	0	0	0	0		0	0	0	0	0	0	0	0	0	0
CG1023532	0.11	0	0	0	0	0	0	0	0	0	0	0	0	0		1	0.25	0	0	0.06	0		0	0	0	0	0	0	0	0	0	0	0	0	0	0	0	0		0	0	0	0	0	0	0	0	0	0
J144	0.44	0	0	0	0	0	0	0	0	0	0	0	0	0		0	0	0	0	0.06	0		0	0	0	0	0	0	0	0	0	0	0	0	0	0	0	0		0	0	0	0	0	0	0	0	0	0
ARS1160	0.44	0	0	0	0	0	0	0	0	0	0	0	0	0		1	0.75	0	0	0.06	0		0	0	0	0	0	0	0	0	0	0	0	0	0	0	0	0		0	0	0	0	0	0	0	0	0	0
J156	0.44	0	0.12	0	0	0	0	0	0	0	0	0	0	0		1	0.75	0	0	0.06	0		0	0	0	0	0	0	0	0	0	0	0	0	0	0	0	0		0	0	0	0	0	0	0	0	0	0
CG1023127	0.22	0	0.12	0	0	0	0	0	0	0	0	0	0	0		1	0.25	0	0	0.12	0		0	0	0	0	0	0	0	0	0	0	0	0	0	0	0	0		0	0	0	0	0	0	0	0	0	0
HyVt147	0.11	0	0	0	0	0	0	0	0	0	0	0	0	0		1	0.25	0	0	0.06	0		0	0	0	0	0	0	0	0	0	0	0	0	0	0	0	0		0	0	0	0	0	0	0	0	0	0
UBA12030	0	0	0	0	0	0	0	0	0	0	0	0	0	0		0	0	0	0	0	0		0	0	0	0	0	0	0	0	0	0	0	0	0	0	0	0		0	0	0	0	0	0	0	0	0	0
[truncated: 98 more columns]

## Sheet: TableS7
Supplementary Table 7. KEGG-annotated genes with muptiple occurnce in the chimney Pacearchaeota genomes (Idc_in_care3 and Idc_in_meta1). Gene annotation was performed by BlastKOALA with default thresholds (see methods)
KO	K23356	K07333	K03531	K02503	K03609	K04763	K03574	K13525	K07465	K01867	K03630	K01297	K06223
	trmB	flaJ-A, flaJ	ftsZ	HINT1, hinT, hit	minD	xerD	mutT, NUDT15, MTH2	VCP, CDC48		WARS, trpS	radC	ldcA	dam
gene	HTH-type transcriptional regulator, sugar sensing transcriptional regulator	archaeal flagellar protein FlaJ	cell division protein FtsZ	histidine triad (HIT) family protein	septum site-determining protein MinD	integrase/recombinase XerD	8-oxo-dGTP diphosphatase	transitional endoplasmic reticulum ATPase	putative RecB family exonuclease	tryptophanyl-tRNA synthetase	DNA repair protein RadC	muramoyltetrapeptide carboxypeptidase	DNA adenine methylase
Genome ID
UBA12081	3	2	2	2	3	0	1	2	2	1	1	0	0
UBA9966	3	2	2	2	3	0	1	2	2	1	1	0	0
UBA10127	3	2	2	2	2	0	1	2	2	0	1	0	0
AR13	3	2	2	2	2	0	1	2	1	0	1	0	0
ARS1301	2	2	2	1	1	0	0	0	0	1	0	0	0
HV_H1bin34	8	2	2	2	2	1	4	1	2	1	1	0	0
HyVt-377	3	3	2	2	2	2	3	1	0	1	0	0	0
HyVt-356	4	2	2	1	1	0	3	1	2	1	0	0	0
BMS3ABIN17	6	2	2	2	2	3	2	2	3	1	1	1	0
HyVt-255	4	1	1	1	1	3	3	2	1	1	1	1	1
HyVt-308	4	2	2	3	2	4	3	2	2	1	1	1	0
ARS1126	3	2	2	1	2	0	3	1	0	1	0	0	0
NP1466	1	2	2	2	2	2	1	1	1	0	0	0	0
Idc_in_care3	2	2	2	2	2	2	4	2	2	4	2	2	2
Idc_in_meta1	2	2	2	2	2	3	5	2	2	3	2	2	3
B60_G9	3	2	1	1	2	3	1	2	2	2	1	0	0
CG_01t_29_47	4	0	2	2	2	2	4	2	1	1	1	0	1
CG_01t_29_42	2	4	2	3	2	2	1	2	0	1	0	0	0
CG_20_30_13	2	2	2	2	2	2	0	2	1	0	0	0	0
EX4484-71	2	2	1	2	1	1	0	1	0	0	0	0	0
JWKY01	2	2	4	1	1	1	2	1	1	1	0	0	0
MWBV01	2	2	2	1	1	1	1	1	1	1	0	0	0
B53_G16	3	4	1	1	2	3	2	2	2	1	0	0	0
RBG19FT34_9	2	1	2	2	1	2	1	1	1	0	0	0	0
LFW273_1	2	2	2	2	1	2	0	1	1	1	0	0	1
AS27yj_155	2	2	2	2	1	1	2	1	1	2	0	0	0
CABMGN01	2	2	2	1	2	0	4	1	1	1	1	0	0
NC_groundwater34_32	4	2	3	2	1	1	1	1	1	1	0	0	0
PFCY01	8	2	2	1	1	1	2	1	1	1	0	1	1
PFCU01	2	2	1	3	1	2	0	1	1	1	0	0	0
ARS1285	4	1	1	1	0	2	1	0	1	0	0	0	0
HV_H1.bin.21	6	1	1	1	0	1	4	1	1	1	1	1	0
HV_H1.bin.39	7	0	3	1	1	2	7	1	1	0	0	0	0
RBG13_36_9	17	2	2	2	1	3	8	0	1	2	2	1	0
CG1_02_39_14	2	2	2	0	2	1	4	1	1	1	0	2	1
CG1_02_35_32	3	2	2	1	2	2	3	2	0	1	0	0	0
J144	2	3	2	1	3	1	0	2	0	0	0	0	1
ARS1160	2	2	2	0	1	7	0	1	0	0	2	0	6
J156	1	2	2	1	3	0	0	0	1	0	0	0	0
CG1023127	2	2	2	2	1	1	0	1	1	1	0	0	0
HyVt-147	0	0	2	0	0	1	0	1	0	1	0	0	0
UBA12030	4	2	1	2	1	2	5	1	0	1	0	0	1

## Sheet: TableS8
Supplementary Table 8. List of metagenome-assembled genomes (MAGs) from the chimney interior and their basic features.
MAG ID	16S rRNA gene sequence	Classification based on SILVA ver. 138	GTDB classification	Completeness	Contamination	GC content (%)	Genome size(Mbp)	Contig number	Longest contig	N50 (contigs)	Normalized read coverage	Accounted in Fig. 3
Idc_in_care_mg3	Present	Archaea;Nanoarchaeota;Nanoarchaeia;Woesearchaeales;	d__Archaea;p__Nanoarchaeota;c__Nanoarchaeia;o__Pacearchaeales;f__GW2011-AR1;g__;s__	84.6a	0.0a	29.2652	0.881919	64	69128	24364	39.5522	Yes
Idc_in_meta_mg1	Present	Archaea;Nanoarchaeota;Nanoarchaeia;Woesearchaeales;	d__Archaea;p__Nanoarchaeota;c__Nanoarchaeia;o__Pacearchaeales;f__GW2011-AR1;g__;s__	92.3a	0.0a	29.3198	0.723856	88	46596	15116	39.1559	Yes
Idc_in_care_mg7	Absent		d__Archaea;p__Hydrothermarchaeota;c__Hydrothermarchaeia;o__Hydrothermarchaeales;f__BMS3B;g__BMS3B;s__BMS3B sp003229935	96.73	2.18	39.0135	1.97544	224	59213	12565	10.3809	Yes
Idc_in_meta_mg6	Absent		d__Archaea;p__Hydrothermarchaeota;c__Hydrothermarchaeia;o__Hydrothermarchaeales;f__BMS3B;g__BMS3B;s__BMS3B sp003229935	97.66	3.12	39.2153	1.95312	311	26780	9286	9.37115	Yes
Idc_in_meta_mg12	Absent		d__Bacteria;p__Proteobacteria;c__Gammaproteobacteria;o__21-64-14;f__21-64-14;g__BMS3Abin12;s__	84.12	5.06	67.8766	1.83347	476	42587	4876	126.25	Yes
Idc_in_meta_mg8	Absent		d__Bacteria;p__Proteobacteria;c__Gammaproteobacteria;o__21-64-14;f__21-64-14;g__BMS3Abin12;s__BMS3Abin12 sp002897735	52.19	0.44	67.1642	1.41829	298	36892	6365	79.5188	Yes
Idc_in_care_mg11	Absent		d__Bacteria;p__Proteobacteria;c__Gammaproteobacteria;o__Arenicellales;f__BMS3Bbin11;g__BMS3Bbin11;s__BMS3Bbin11 sp002897635	60.55	6.35	46.7712	2.04029	675	50346	3308	5.7	No
Idc_in_care_mg14	Absent		d__Bacteria;p__Proteobacteria;c__Gammaproteobacteria;o__Arenicellales;f__BMS3Bbin11;g__;s__	50.52	9.97	50.7399	1.93685	1365	5173	1400	5.4	No
Idc_in_care_mg10	Present	Bacteria;Proteobacteria;Gammaproteobacteria;Xanthomonadales;Rhodanobacteraceae;	d__Bacteria;p__Proteobacteria;c__Gammaproteobacteria;o__Xanthomonadales;f__Rhodanobacteraceae;g__Metallibacterium;s__	60.91	2.01	57.1741	1.64532	465	16119	3968	6.03562	Yes
Idc_in_meta_mg11	Absent		d__Bacteria;p__Proteobacteria;c__Gammaproteobacteria;o__Xanthomonadales;f__Rhodanobacteraceae;g__Metallibacterium;s__	59.25	4.47	58.5233	1.84932	563	11223	3549	6.67771	Yes
Idc_in_care_mg4	Absent		d__Bacteria;p__Proteobacteria;c__Gammaproteobacteria;o__SLND01;f__;g__;s__	87.21	3.02	60.1095	1.9682	219	45171	14132	26.8872	No
Idc_in_meta_mg9	Present	Bacteria;Proteobacteria;Gammaproteobacteria;	d__Bacteria;p__Proteobacteria;c__Gammaproteobacteria;o__SLND01;f__;g__;s__	86.13	0.35	60.4507	1.71568	324	28311	6542	27.2518	No
Idc_in_care_mg1	Absent		d__Bacteria;p__Myxococcota;c__UBA9042;o__PHBI01;f__;g__;s__	54.22	2.39	67.0618	2.79081	1343	10511	2228	5.91387	Yes
Idc_in_meta_mg13	Present	Bacteria;Desulfobacterota;Desulfuromonadia;PB19;	d__Bacteria;p__Myxococcota;c__UBA9042;o__PHBI01;f__;g__;s__	50.22	0.78	67.2895	2.5648	1355	8109	1971	5.46852	Yes
Idc_in_care_mg8	Present	Bacteria;Bacteroidota;Ignavibacteria;Ignavibacteriales;Melioribacteraceae;IheB3-7;	d__Bacteria;p__Bacteroidota;c__Ignavibacteria;o__Ignavibacteriales;f__Melioribacteraceae;g__;s__	100	1.4	32.7717	3.55862	204	84861	33210	10.8899	Yes
Idc_in_meta_mg3	Present	Bacteria;Bacteroidota;Ignavibacteria;Ignavibacteriales;Melioribacteraceae;IheB3-7;	d__Bacteria;p__Bacteroidota;c__Ignavibacteria;o__Ignavibacteriales;f__Melioribacteraceae;g__;s__	98.85	1.12	32.7388	3.12173	270	61260	16646	10.1078	Yes
Idc_in_care_mg9	Present	Bacteria;Verrucomicrobiota;	d__Bacteria;p__NPL-UPA2;c__NPL-UPA2;o__NPL-UPA2;f__JAADIA01;g__;s__	94.51	1.1	47.1282	1.96606	98	70421	33179	13.7252	No
Idc_in_meta_mg10	Absent		d__Bacteria;p__NPL-UPA2;c__NPL-UPA2;o__NPL-UPA2;f__JAADIA01;g__;s__	87.28	4.95	48.0976	1.42605	249	22673	7406	12.3022	No
Idc_in_care_mg12	Present	Bacteria;Patescibacteria;Parcubacteria;Candidatus Kaiserbacteria;	d__Bacteria;p__Patescibacteria;c__Paceibacteria;o__UBA9983_A;f__UBA2163;g__C7867-001;s__	59.2b	8.2b	45.5324	0.559248	116	19697	8115	8.47647	Yes
Idc_in_care_mg5	Absent		d__Bacteria;p__Patescibacteria;c__Paceibacteria;o__UBA9983_A;f__UBA2163;g__C7867-001;s__	53.1b	0.0b	41.6658	0.447537	57	32661	9234	8.24937	Yes
aCompleteness and contamination were determined by 52 single copy genes in Supplementary Table 2.
bCompleteness and contamiation were determined by 48 single copy genes in Supplementary Table 9.

## Sheet: TableS9
Supplementary Table 9. Single copy genes (SCGs) used to estimate the completeness and contamination of Pacearchaeota genomes with KEGG Orthology (KO) numbers .
	Single copy gene	KOa		Single copy gene	KOa
1	Alanyl-tRNA synthetase	K01872	25	Ribosomal protein L29	K02904
2	Arginyl-tRNA synthetase	K01887	26	Ribosomal protein L3	K02906
3	DNA gyrase subunit A	K02469	27	Ribosomal protein L4	K02926
4	Histidyl-tRNA synthetase	K01892	28	Ribosomal protein L5	K02931
5	Leucyl-tRNA synthetase	K01869	29	Ribosomal protein L6	K02933
6	Phenylalanyl-tRNA synthetase alpha subunit	K01889	30	Ribosomal protein S10	K02946
7	Preprotein translocase subunit SecY	K03076	31	Ribosomal protein S11	K02948
8	Recombination protein RecA	K03553	32	Ribosomal protein S12	K02950
9	Ribosomal protein L1	K02863	33	Ribosomal protein S13	K02952
10	Ribosomal protein L11	K02867	34	Ribosomal protein S15P	K02956
11	Ribosomal protein L13	K02871	35	Ribosomal protein S16	K02959
12	Ribosomal protein L14	K02874	36	Ribosomal protein S17	K02961
13	Ribosomal protein L15	K02876	37	Ribosomal protein S18	K02963
14	Ribosomal protein L16/L10E	K02867	38	Ribosomal protein S19	K02965
15	Ribosomal protein L17	K02879	39	Ribosomal protein S2	K02967
16	Ribosomal protein L18	K02881	40	Ribosomal protein S20	K02968
17	Ribosomal protein L19	K02884	41	Ribosomal protein S3	K02982
18	Ribosomal protein L2	K02886	42	Ribosomal protein S4	K02986
19	Ribosomal protein L20	K02887	43	Ribosomal protein S5	K02988
20	Ribosomal protein L21	K02888	44	Ribosomal protein S6	K02990
21	Ribosomal protein L22	K02890	45	Ribosomal protein S7	K02992
22	Ribosomal protein L23	K02895	46	Ribosomal protein S8	K02994
23	Ribosomal protein L24	K02895	47	Ribosomal protein S9	K02996
24	Ribosomal protein L27	K02899	48	Valyl-tRNA synthetase	K01873

## Sheet: TableS10
Supplementary Table 10. Presence of biosynthetic genes involved in nucleotides, amino acids, lipids and cofactors in metagenome-assembled genomes (MAGs) from the chimney interior.Gene annotation was performed by BlastKOALA with default thresholds (see methods).
		Nucleotide biosynthesis pathways																											Amino-acids Biosynthesis and Metabolism
																																		Biosynthesis_Arginine														Biosynthesis_Cysteine
		Purine Metabolism													Pyrimidine Metabolism														Biosynthesis_Alanine																Biosynthesis_Asparagine
	KO	K01939	K01756	K01923	K13713	K11787	K01588	K00764	K00602	K01589	K01952	K01933	K01492	K11175	K01954	K01493	K01494	K00254	K00940	K00948	K00560	K00943	K00608	K01465	K00762	K01591	K01937	K09903	K09758	K01775	K00835	K00814	K04487	K01940	K01755	K14681	K13043	K00611	K01438	K00818	K00145	K12659	K00930	K11067	K01953	K01424	K01914	K00640	K01738
	gene	purA, ADSS	purB, ADSL	purC	purCD	GART	purE	purF, PPAT	purH	purK	purL, PFAS	purM	purNH	purN		comEB	dcd	DHODH, pyrD	ndk, NME	PRPS, prsA	thyA, TYMS	tmk, DTYMK	pyrBI	URA4, pyrC	pyrE	pyrF	pyrG, CTPS	pyrH	asdA	alr	avtA	GPT, ALT	iscS, NFS1	argG, ASS1	argH, ASL	argHA	argF	OTC, argF, argI	argE	argD	argC	ARG56	argB	NAGS	asnB, ASNS	ansA, ansB	asnA	cysE	cysK
		adenylosuccinate synthase	adenylosuccinate lyase	phosphoribosylaminoimidazole-succinocarboxamide synthase	fusion protein	phosphoribosylamine--glycine ligase / phosphoribosylglycinamide formyltransferase / phosphoribosylformylglycinamidine cyclo-ligase	5-(carboxyamino)imidazole ribonucleotide mutase	amidophosphoribosyltransferase	phosphoribosylaminoimidazolecarboxamide formyltransferase / IMP cyclohydrolase	5-(carboxyamino)imidazole ribonucleotide synthase	phosphoribosylformylglycinamidine synthase	phosphoribosylformylglycinamidine cyclo-ligase	phosphoribosylglycinamide/phosphoribosylaminoimidazolecarboxamide formyltransferase	phosphoribosylglycinamide formyltransferase 1	carbamoyl-phosphate synthase	dCMP deaminase	dCTP deaminase	dihydroorotate dehydrogenase	nucleoside-diphosphate kinase	ribose-phosphate pyrophosphokinase	thymidylate synthase	dTMP kinase	aspartate carbamoyltransferase	dihydroorotase	orotate phosphoribosyltransferase	orotidine-5'-phosphate decarboxylase	CTP synthase	uridylate kinase	aspartate 4-decarboxylase	alanine racemase	valine--pyruvate aminotransferase	alanine transaminase	cysteine desulfurase	argininosuccinate synthase	argininosuccinate lyase	argininosuccinate lyase / amino-acid N-acetyltransferase	N-succinyl-L-ornithine transcarbamylase	ornithine carbamoyltransferase	acetylornithine deacetylase	acetylornithine aminotransferase	N-acetyl-gamma-glutamyl-phosphate reductase	N-acetyl-gamma-glutamyl-phosphate reductase / acetylglutamate kinase	acetylglutamate kinase	N-acetylglutamate synthase	asparagine synthase (glutamine-hydrolysing)	L-asparaginase	aspartate--ammonia ligase	serine O-acetyltransferase	cysteine synthase
MAG ID	GTDB classification
Idc_in_care_mg3	d__Archaea;p__Nanoarchaeota;c__Nanoarchaeia;o__Pacearchaeales;f__GW2011-AR1;g__;s__	0	0	1	0	0	0	0	0	0	0	1	0	0	0	0	1	1	1	0	1	1	0	1	1	1	0	1	0	0	0	0	0	0	0	0	0	0	0	0	0	0	0	0	0	0	0	0	0
Idc_in_meta_mg1	d__Archaea;p__Nanoarchaeota;c__Nanoarchaeia;o__Pacearchaeales;f__GW2011-AR1;g__;s__	1	0	1	0	0	0	0	0	0	0	1	0	0	0	4	1	1	1	0	2	2	0	1	1	1	0	2	0	0	0	0	0	0	0	0	0	0	0	0	0	0	0	0	2	0	0	0	0
Idc_in_care_mg7	d__Archaea;p__Hydrothermarchaeota;c__Hydrothermarchaeia;o__Hydrothermarchaeales;f__BMS3B;g__BMS3B;s__BMS3B sp003229935	1	1	1	0	0	1	1	0	0	0	1	0	0	0	0	1	0	1	1	0	1	0	1	2	1	1	1	0	0	0	0	3	1	1	0	0	1	0	0	1	0	1	0	2	0	0	0	0
Idc_in_meta_mg6	d__Archaea;p__Hydrothermarchaeota;c__Hydrothermarchaeia;o__Hydrothermarchaeales;f__BMS3B;g__BMS3B;s__BMS3B sp003229935	1	1	0	0	0	1	1	0	0	0	1	0	0	0	0	1	0	1	1	0	1	0	1	2	1	1	1	0	0	0	0	3	1	1	0	0	1	0	0	1	0	1	0	2	0	0	0	0
Idc_in_meta_mg12	d__Bacteria;p__Proteobacteria;c__Gammaproteobacteria;o__21-64-14;f__21-64-14;g__BMS3Abin12;s__	1	0	0	0	0	1	1	1	0	0	0	0	1	0	0	2	0	0	1	1	0	0	2	1	1	0	0	0	0	0	0	1	1	1	0	0	1	0	0	0	0	1	0	2	0	0	0	0
Idc_in_meta_mg8	d__Bacteria;p__Proteobacteria;c__Gammaproteobacteria;o__21-64-14;f__21-64-14;g__BMS3Abin12;s__BMS3Abin12 sp002897735	1	1	0	0	0	0	1	0	0	0	0	0	0	0	0	0	0	0	1	1	0	0	1	0	0	0	0	0	0	0	0	0	0	0	0	0	0	1	0	1	0	0	0	1	0	0	0	0
Idc_in_care_mg11	d__Bacteria;p__Proteobacteria;c__Gammaproteobacteria;o__Arenicellales;f__BMS3Bbin11;g__BMS3Bbin11;s__BMS3Bbin11 sp002897635	1	1	0	0	0	0	0	1	0	0	1	0	0	0	0	2	0	0	0	1	1	0	1	0	0	1	0	0	0	0	0	1	0	1	0	0	0	1	0	0	0	1	0	0	0	0	0	0
Idc_in_care_mg14	d__Bacteria;p__Proteobacteria;c__Gammaproteobacteria;o__Arenicellales;f__BMS3Bbin11;g__;s__	0	0	0	0	0	0	0	0	0	0	0	0	0	0	0	0	0	0	0	0	0	0	0	0	1	0	1	0	1	0	0	0	0	0	0	0	1	0	0	0	0	0	0	0	0	0	0	0
Idc_in_care_mg10	d__Bacteria;p__Proteobacteria;c__Gammaproteobacteria;o__Xanthomonadales;f__Rhodanobacteraceae;g__Metallibacterium;s__	1	0	1	0	0	1	0	0	1	0	0	0	1	0	0	0	0	1	1	0	1	0	1	0	0	0	0	0	0	0	0	0	1	1	0	0	0	1	0	0	0	0	0	1	0	0	0	2
Idc_in_meta_mg11	d__Bacteria;p__Proteobacteria;c__Gammaproteobacteria;o__Xanthomonadales;f__Rhodanobacteraceae;g__Metallibacterium;s__	0	0	0	0	0	1	2	0	1	0	0	0	0	0	0	0	0	1	1	1	0	0	1	0	0	0	0	0	1	0	0	1	1	1	0	0	0	0	0	0	0	0	0	4	0	0	1	3
Idc_in_care_mg4	d__Bacteria;p__Proteobacteria;c__Gammaproteobacteria;o__SLND01;f__;g__;s__	1	1	0	0	0	1	1	0	1	1	0	0	1	0	0	1	0	1	1	1	1	0	1	1	1	1	0	0	1	0	0	1	1	1	0	0	0	2	0	0	0	1	0	0	1	0	0	0
Idc_in_meta_mg9	d__Bacteria;p__Proteobacteria;c__Gammaproteobacteria;o__SLND01;f__;g__;s__	1	1	1	0	0	1	1	1	1	0	1	0	1	0	0	0	0	1	1	1	1	0	1	1	1	0	1	0	1	0	0	1	0	0	0	0	0	2	0	0	0	0	0	0	0	0	0	1
Idc_in_care_mg1	d__Bacteria;p__Myxococcota;c__UBA9042;o__PHBI01;f__;g__;s__	0	0	1	0	0	1	1	0	0	0	0	0	1	0	0	0	0	1	1	0	0	0	1	0	0	0	1	0	0	0	0	0	1	0	0	0	0	0	0	0	0	0	0	1	0	0	0	0
Idc_in_meta_mg13	d__Bacteria;p__Myxococcota;c__UBA9042;o__PHBI01;f__;g__;s__	0	0	1	0	0	1	1	0	0	0	0	0	0	0	0	0	0	1	1	0	0	0	1	0	0	0	1	0	0	0	0	0	1	0	0	0	0	0	0	0	0	0	0	1	0	0	0	0
Idc_in_care_mg8	d__Bacteria;p__Bacteroidota;c__Ignavibacteria;o__Ignavibacteriales;f__Melioribacteraceae;g__;s__	1	1	1	0	0	1	1	1	0	0	1	0	1	0	1	0	0	1	1	1	1	0	1	1	1	1	1	0	1	0	0	1	0	0	0	0	2	0	0	0	0	0	0	0	1	1	0	1
Idc_in_meta_mg3	d__Bacteria;p__Bacteroidota;c__Ignavibacteria;o__Ignavibacteriales;f__Melioribacteraceae;g__;s__	1	1	1	0	0	1	1	1	0	0	1	0	1	0	1	0	0	1	1	1	1	0	1	1	1	1	1	0	1	0	0	1	0	0	0	0	2	0	0	0	0	0	0	0	1	1	0	1
Idc_in_care_mg9	d__Bacteria;p__NPL-UPA2;c__NPL-UPA2;o__NPL-UPA2;f__JAADIA01;g__;s__	1	1	1	0	0	1	1	1	0	0	1	0	1	0	1	0	0	1	1	1	1	0	1	1	1	1	1	0	1	0	0	2	2	1	0	0	1	0	0	1	0	1	0	1	0	0	1	1
Idc_in_meta_mg10	d__Bacteria;p__NPL-UPA2;c__NPL-UPA2;o__NPL-UPA2;f__JAADIA01;g__;s__	1	1	1	0	0	1	0	0	0	0	0	0	1	0	1	0	0	1	0	1	1	0	1	0	0	1	1	0	1	0	0	1	1	0	0	0	1	0	0	1	0	0	0	0	0	0	1	1
Idc_in_care_mg12	d__Bacteria;p__Patescibacteria;c__Paceibacteria;o__UBA9983_A;f__UBA2163;g__C7867-001;s__	0	0	0	0	0	0	0	0	0	0	0	0	0	0	0	0	0	1	0	0	0	0	0	0	1	0	1	0	0	0	0	1	0	0	0	0	0	0	0	0	0	0	0	0	0	0	0	0
Idc_in_care_mg5	d__Bacteria;p__Patescibacteria;c__Paceibacteria;o__UBA9983_A;f__UBA2163;g__C7867-001;s__	0	0	1	0	0	0	0	0	0	0	0	0	0	0	0	2	0	0	0	2	1	0	0	0	0	1	0	0	0	0	0	0	0	0	0	0	0	0	0	0	0	0	0	0	0	0	0	0
[truncated: 185 more columns]

[truncated: 9 more sheets: TableS11, TableS12, TableS13, TableS14, TableS15, TableS16, TableS17, TableS18, Sheet1]
